# Supplementary material for: Determination of traits responding to iron toxicity stress at different stages and genome-wide association analysis for iron toxicity tolerance in rice (Oryza sativa L.)
Source: Front Plant Sci. 2022 Oct 6;13:994560. doi: 10.3389/fpls.2022.994560 (PMC9583542; doi:10.3389/fpls.2022.994560)
Supplement: Supplementary file 1 [file Data_Sheet_1.zip]

Archive with 7 entries (7 files):
- Figure S1.DOCX
- Figure S2.DOCX
- Figure S3.DOCX
- Table S1.XLSX
- Table S2.XLSX
- Table S3.XLSX
- Table S4.XLSX
