# Supplementary material for: Determination of traits responding to iron toxicity stress at different stages and genome-wide association analysis for iron toxicity tolerance in rice (Oryza sativa L.)
Source: Front Plant Sci. 2022 Oct 6;13:994560. doi: 10.3389/fpls.2022.994560 (PMC9583542; doi:10.3389/fpls.2022.994560)
Supplement: Supplementary file 1 [file Data_Sheet_1.zip › Table S1.XLSX]

## Sheet: Rice_accession_full_list_ecotyp
Table S1. List of rice accessions used in GWAS analysis
Taxa	Accession_code	GID	Name	Type	Origin	Ecotype
W00180	GW022	100342635	DV85	Landrace	Bangladesh	Aus
W00122	GW025	100368942	FR13A	Landrace	India	Aus
W00040	GW066	100342679	Pokkali	Landrace	India	Indica
W00053	GW067	100342568	PSL85063-9-1-2	Landrace	India	Indica
W00175	GW004	100342622	Abhaya	Improved variety	India	Indica
W00192	GW058	100342672	MNTK 75	Landrace	India	Indica
W00194	GW063	100342675	No.51-PSL	Landrace	India	Indica
W00196	GW068	100342683	PTB33	Landrace	India	Indica
W00266	GW195	100342547	Plawng Aew	Landrace	India	Indica
W00177	GW018	100342632	CT9993	Improved variety	IRRI	Aus
W00072	GW045	100368945	IR60	Improved variety	IRRI	Indica
W00090	GW044	100368944	IR58	Improved variety	IRRI	Indica
W00097	GW271	100342653	IR40	Improved variety	IRRI	Indica
W00119	GW009	100342483	BRJ1-13-B-55	Improved variety	IRRI	Indica
W00121	GW023	100342636	FL496	Improved variety	IRRI	Indica
W00126	GW037	100342657	1188	Improved variety	IRRI	Indica
W00127	GW047	100342655	IR64	Improved variety	IRRI	Indica
W00128	GW048	100342656	IR72	Improved variety	IRRI	Indica
W00179	GW020	100342634	DH212	Improved variety	IRRI	Indica
W00181	GW024	100342637	FL530	Improved variety	IRRI	Indica
W00184	GW038	100342652	IR29	Improved variety	IRRI	Indica
W00186	GW042	100342659	IR53936	Improved variety	IRRI	Indica
W00188	GW046	100342661	IR62266	Improved variety	IRRI	Indica
W00336	GW040	100342515	IR4563-52-1-3-6	Improved variety	IRRI	Indica
W00176	GW005	100342623	Azucena	Landrace	IRRI	Japonica
W00198	GW075	100342715	TDK1_Sub1	Improved variety	Lao PDR	Indica
W00339	GW074	100342716	TDK1_Aroma	Improved variety	Lao PDR	Indica
W00221	GW106	100342725	Gai Noi Leuang	Landrace	Lao PDR	Japonica
W00060	GW216	100342464	Man Ped 215-33-65	Landrace	Myanmar	Indica
W00164	DP033	100342734	Meuang Ngah	Improved variety	Myanmar	Indica
W00352	GW250	100342523	E-pid	Improved variety	Myanmar	Indica
W00083	GW056	100342670	Knga Kyein Thee	Landrace	Myanmar	Japonica
W00088	GW051	100342669	Kauk Kyi Taung Pyan	Landrace	Myanmar	Japonica
W00195	GW064	100342681	Pawsan hmwe	Landrace	Myanmar	Japonica
W00120	GW021	100378279	DHARIA	Landrace	Napal	Aus
W00154	DP004	100378274	Kalubala Vee	Landrace	Sri Lanka	Aus
W00197	GW069	100342685	Rathu heenati	Landrace	Sri Lanka	Indica
W00323	DP035	100342403	Rahk Haeng	Landrace	Sri Lanka	Indica
W00178	GW019	100342633	DH103	Improved variety	Thailand	Aus
W00025	GW083	100368941	Jao Hawm Nin	Improved variety	Thailand	Indica
W00056	GW138	100368940	RD69 (Thabthim Chumphae)	Improved variety	Thailand	Indica
W00058	GW071	100342712	T6-4	Improved variety	Thailand	Indica
W00062	GW199	100342678	Pinkaset 4	Improved variety	Thailand	Indica
W00068	GW149	100342582	Khao Jao Hawm Supanburi	Improved variety	Thailand	Indica
W00069	GW134	100342639	RD51	Improved variety	Thailand	Indica
W00070	GW135	100368917	RD57	Improved variety	Thailand	Indica
W00071	GW072	100342713	T6-6	Improved variety	Thailand	Indica
W00073	GW108	100342709	Rice Berry	Improved variety	Thailand	Indica
W00075	GW232	100342481	Surin1	Improved variety	Thailand	Indica
W00076	GW015	100342629	CSSL-Chr1 (11)	Improved variety	Thailand	Indica
W00079	GW035	100342649	HomMali841	Improved variety	Thailand	Indica
W00080	GW147	100342581	Khao Jao Hawm Klongluang 1	Improved variety	Thailand	Indica
W00081	GW123	100342704	RD33	Improved variety	Thailand	Indica
W00085	GW115	100342365	RD15	Improved variety	Thailand	Indica
W00087	GW228	100342529	Supan Buri 3	Improved variety	Thailand	Indica
W00091	GW016	100342630	CSSL-Chr1 (16)	Improved variety	Thailand	Indica
W00093	GW181	100342717	Thunyasirin	Improved variety	Thailand	Indica
W00094	GW121	100342596	RD29	Improved variety	Thailand	Indica
W00095	GW130	100342612	RD45	Improved variety	Thailand	Indica
W00096	GW213	100342598	Phitsanulok 80	Improved variety	Thailand	Indica
W00099	GW116	100342491	RD17	Improved variety	Thailand	Indica
W00101	GW239	100342638	Hawm Cholasit	Improved variety	Thailand	Indica
W00102	GW142	100368936	RD-MAEJO2	Improved variety	Thailand	Indica
W00103	GW014	100342566	CNTLR82006-KSR-2-7	Improved variety	Thailand	Indica
W00106	GW059	100368937	Mu9962	Improved variety	Thailand	Indica
W00108	GW139	100342554	RD7	Improved variety	Thailand	Indica
W00109	GW227	100342569	Supan Buri 2	Improved variety	Thailand	Indica
W00110	GW128	100342609	RD41	Improved variety	Thailand	Indica
W00112	GW226	100342528	Supan Buri 1	Improved variety	Thailand	Indica
W00113	GW118	100342494	RD21	Improved variety	Thailand	Indica
W00116	GW001	100342723	1094-61	Improved variety	Thailand	Indica
W00123	GW027	100342641	HomMali803-1	Improved variety	Thailand	Indica
W00124	GW028	100342642	HomMali803-2	Improved variety	Thailand	Indica
W00125	GW031	100342645	HomMali821	Improved variety	Thailand	Indica
W00130	GW062	100342676	No.51-Pijit	Improved variety	Thailand	Indica
W00134	GW094	100342586	Niaw Ubon1	Improved variety	Thailand	Indica
W00136	GW114	100342608	RD14	Improved variety	Thailand	Indica
W00137	GW119	100342560	RD23	Improved variety	Thailand	Indica
W00143	GW209	100342353	Phitsanulok 2	Improved variety	Thailand	Indica
W00144	GW231	100342710	Supan Buri 4	Improved variety	Thailand	Indica
W00146	GW245	100342577	Hawm Supan	Improved variety	Thailand	Indica
W00172	DP040	100342732	Hawm Sutabut	Improved variety	Thailand	Indica
W00174	GW003	100342722	716 54R	Improved variety	Thailand	Indica
W00183	GW030	100342644	HomMali805	Improved variety	Thailand	Indica
W00189	GW049	100342663	IWS10	Improved variety	Thailand	Indica
W00190	GW050	100342664	Jasmine IR57514	Improved variety	Thailand	Indica
W00191	GW055	100342668	KDML105-PlusIII	Improved variety	Thailand	Indica
W00210	GW092	100342471	Niaw San-pah Tawng	Improved variety	Thailand	Indica
W00212	GW095	100342587	Niaw Ubon2	Improved variety	Thailand	Indica
W00224	GW111	100342571	RD10	Improved variety	Thailand	Indica
W00225	GW112	100342526	RD11	Improved variety	Thailand	Indica
W00227	GW120	100342511	RD27	Improved variety	Thailand	Indica
W00228	GW122	100342595	RD31	Improved variety	Thailand	Indica
W00229	GW125	100342606	RD37	Improved variety	Thailand	Indica
W00232	GW136	100342368	RD6	Improved variety	Thailand	Indica
W00233	GW140	100342578	RD8	Improved variety	Thailand	Indica
W00250	GW171	100342593	Chai Nat 2	Improved variety	Thailand	Indica
W00251	GW172	100342544	Chum Phae 60	Improved variety	Thailand	Indica
W00263	GW192	100342549	Pathum Thani 60	Improved variety	Thailand	Indica
W00264	GW193	100342585	Prachin Buri1	Improved variety	Thailand	Indica
W00265	GW194	100368926	Prachin Buri2	Improved variety	Thailand	Indica
W00267	GW198	100368939	Pinkaset 3	Improved variety	Thailand	Indica
W00274	GW210	100342597	Phitsanulok 3	Improved variety	Thailand	Indica
W00277	GW214	100342519	Mali Daeng	Improved variety	Thailand	Indica
W00285	GW224	100342599	San Pah-tawng 1	Improved variety	Thailand	Indica
W00286	GW225	100368938	Sin Lek	Improved variety	Thailand	Indica
W00287	GW229	100368920	Supanburi 60	Improved variety	Thailand	Indica
W00288	GW230	100368921	Supanburi 90	Improved variety	Thailand	Indica
W00297	GW246	100342545	Han Trah 60	Improved variety	Thailand	Indica
W00300	GW249	100342602	Ayutthaya 1	Improved variety	Thailand	Indica
W00331	GW012	100342628	CNT1-Qbph6-12	Improved variety	Thailand	Indica
W00332	GW013	100342567	CNTBR82040-259-1-1-1	Improved variety	Thailand	Indica
W00333	GW017	100342631	CSSL-Chr8 (106)	Improved variety	Thailand	Indica
W00334	GW026	100342640	HomMali802	Improved variety	Thailand	Indica
W00335	GW033	100342647	HomMali823	Improved variety	Thailand	Indica
W00337	GW053	100342665	KD20	Improved variety	Thailand	Indica
W00338	GW054	100342667	KDML105-Bph3-1	Improved variety	Thailand	Indica
W00343	GW113	100342345	RD13	Improved variety	Thailand	Indica
W00344	GW124	100342604	RD35	Improved variety	Thailand	Indica
W00348	GW197	100342721	Pinkaset 1	Improved variety	Thailand	Indica
W00039	GW052	100342666	KDML105(UBN)	Landrace	Thailand	Indica
W00052	GW205	100342555	Puang Tawng	Landrace	Thailand	Indica
W00055	GW183	100342477	Nahng Cha-lawng	Landrace	Thailand	Indica
W00057	GW164	100342514	Khi Tom Gamnan	Landrace	Thailand	Indica
W00059	GW158	100342493	Khao Nok	Landrace	Thailand	Indica
W00065	GW173	100342530	Daw Muey	Landrace	Thailand	Indica
W00074	GW154	100342611	Khao Gaw Diaw 35	Landrace	Thailand	Indica
W00077	GW169	100342614	Chaw Lung 97	Landrace	Thailand	Indica
W00078	GW057	100342671	MeeKauk	Landrace	Thailand	Indica
W00084	GW160	100342466	Khao Bahn Pong 132	Landrace	Thailand	Indica
W00086	GW077	100342548	Khem Tawng Phatthalung	Landrace	Thailand	Indica
W00089	GW204	100342366	Plai Ngahm Prachinburi	Landrace	Thailand	Indica
W00092	GW036	100342651	Improved Sinthulette-SalTol	Landrace	Thailand	Indica
W00105	GW177	100342559	Di ngoo-leum	Landrace	Thailand	Indica
W00129	GW061	100342674	Nanobokra	Landrace	Thailand	Indica
W00131	GW065	100342677	PK1-PY-BLB-2	Landrace	Thailand	Indica
W00138	GW151	100342573	Khao Pong Kai	Landrace	Thailand	Indica
W00139	GW168	100342497	Jampah Sawn	Landrace	Thailand	Indica
W00140	GW176	100342561	Daw Sahm Deuan	Landrace	Thailand	Indica
W00145	GW243	100342619	Hawm Poo Khiaw	Landrace	Thailand	Indica
W00156	DP012	100342446	Koo Mueang	Landrace	Thailand	Indica
W00157	DP016	100342429	Chaw Ma-kawk	Landrace	Thailand	Indica
W00159	DP023	100342447	Ta Pow Lum	Landrace	Thailand	Indica
W00165	DP034	100342422	Ruang Diaw	Landrace	Thailand	Indica
W00168	DP045	100342444	Leuang Chum Phae	Landrace	Thailand	Indica
W00193	GW060	100368946	Mudgo	Landrace	Thailand	Indica
W00199	GW076	100342467	Gao Rueng 88	Landrace	Thailand	Indica
W00201	GW079	100342484	Khiaw Leu	Landrace	Thailand	Indica
W00204	GW084	100342576	Chiang Pattalung	Landrace	Thailand	Indica
W00205	GW086	100342574	Leb Nok Pattani	Landrace	Thailand	Indica
W00206	GW087	100342501	Satti	Landrace	Thailand	Indica
W00207	GW088	100342525	Sian Oon	Landrace	Thailand	Indica
W00209	GW090	100342551	Niaw Dam	Landrace	Thailand	Indica
W00211	GW093	100342496	Niaw Hawm	Landrace	Thailand	Indica
W00213	GW096	100342562	Muey Nawng 62 M	Landrace	Thailand	Indica
W00214	GW097	100342539	Leuang Yai	Landrace	Thailand	Indica
W00215	GW098	100342476	Leuang Yai 148	Landrace	Thailand	Indica
W00216	GW099	100342470	Leuang Kha-min	Landrace	Thailand	Indica
W00217	GW100	100342509	Luang Pratew 123	Landrace	Thailand	Indica
W00218	GW101	100342505	Leuang Plai Lah	Landrace	Thailand	Indica
W00219	GW102	100342506	Leuang Hawm	Landrace	Thailand	Indica
W00220	GW104	100342531	Phare	Landrace	Thailand	Indica
W00222	GW107	100342615	Khai Mod Rin 3	Landrace	Thailand	Indica
W00235	GW144	100342475	Gon Gaew	Landrace	Thailand	Indica
W00236	GW146	100342492	Goo Meuang Luang	Landrace	Thailand	Indica
W00238	GW152	100342486	Khao Gon Jud	Landrace	Thailand	Indica
W00239	GW155	100342512	Khao Ngaw Chahng	Landrace	Thailand	Indica
W00240	GW156	100342495	Khao Dawk Mali	Landrace	Thailand	Indica
W00241	GW157	100342465	Khao Tah Haeng 17	Landrace	Thailand	Indica
W00242	GW159	100342618	Khao Niaw Nah 432	Landrace	Thailand	Indica
W00243	GW161	100342550	Khao Bun Mah	Landrace	Thailand	Indica
W00244	GW162	100342520	Khao Pahn Luang	Landrace	Thailand	Indica
W00245	GW163	100342584	Khi Tom Glahng	Landrace	Thailand	Indica
W00246	GW165	100342579	Khi Tom Pan	Landrace	Thailand	Indica
W00247	GW166	100342535	Ngah Chang	Landrace	Thailand	Indica
W00248	GW167	100342478	Jampah Chin	Landrace	Thailand	Indica
W00253	GW175	100342499	Daw Khao	Landrace	Thailand	Indica
W00254	GW178	100342542	Di Si	Landrace	Thailand	Indica
W00255	GW179	100342546	Ta Pow Gaew 161	Landrace	Thailand	Indica
W00256	GW180	100342758	Tab Mei Dam	Landrace	Thailand	Indica
W00257	GW184	100342469	Nahng Mon S-4	Landrace	Thailand	Indica
W00259	GW186	100342538	Nam Sagui 19	Landrace	Thailand	Indica
W00260	GW187	100342488	Bak Muay	Landrace	Thailand	Indica
W00268	GW200	100342468	Pin Gaew 56	Landrace	Thailand	Indica
W00271	GW203	100342524	Pamah Dam	Landrace	Thailand	Indica
W00273	GW208	100342513	Pahn Tawng	Landrace	Thailand	Indica
W00275	GW211	100342543	Phitsanulok 60-1	Landrace	Thailand	Indica
W00278	GW215	100342620	Mali Gomen	Landrace	Thailand	Indica
W00279	GW217	100342503	Mah Bang	Landrace	Thailand	Indica
W00280	GW218	100342537	Yi Tae Sah Ming	Landrace	Thailand	Indica
W00281	GW219	100342536	Look Leuang	Landrace	Thailand	Indica
W00282	GW220	100343044	Look Daeng Pattani	Landrace	Thailand	Indica
W00283	GW222	100342533	Sangyod	Landrace	Thailand	Indica
W00284	GW223	100342621	Sangyod Phatthalung	Landrace	Thailand	Indica
W00289	GW233	100342580	Mahk Nam	Landrace	Thailand	Indica
W00290	GW234	100342846	Luang Pratan	Landrace	Thailand	Indica
W00292	GW238	100342482	Hawm Jan	Landrace	Thailand	Indica
W00293	GW240	100342502	Hawm Dong	Landrace	Thailand	Indica
W00294	GW241	100342510	Hawm Nai Pon	Landrace	Thailand	Indica
W00295	GW242	100342498	Hawm Pamah	Landrace	Thailand	Indica
W00296	GW244	100342557	Hawm Lao	Landrace	Thailand	Indica
W00298	GW247	100342170	Hahng Yi 71	Landrace	Thailand	Indica
W00299	GW248	100342541	Hah Ruang Bow	Landrace	Thailand	Indica
W00301	GW251	100342518	Niaw Hawm	Landrace	Thailand	Indica
W00302	GW252	100342527	Khao Dawk Mali 105	Landrace	Thailand	Indica
W00303	GW253	100342522	Khao Tah Haeng	Landrace	Thailand	Indica
W00304	GW258	100342532	Pin Gaew	Landrace	Thailand	Indica
W00305	GW259	100342398	Pueng Tawng	Landrace	Thailand	Indica
W00307	GW264	100342387	Hahng Nahk	Landrace	Thailand	Indica
W00309	DP006	100343023	Kon Jud	Landrace	Thailand	Indica
W00312	DP014	100342435	Jao Khao	Landrace	Thailand	Indica
W00314	DP017	100342402	Dawk Khah	Landrace	Thailand	Indica
W00315	DP019	100342457	Daw Dawk Mai	Landrace	Thailand	Indica
W00317	DP022	100342454	Tom Meuang Luang	Landrace	Thailand	Indica
W00318	DP024	100342735	Tah-khiad	Landrace	Thailand	Indica
W00321	DP031	100342731	Puang Sung	Landrace	Thailand	Indica
W00322	DP032	100342425	Puang Hahng Nahk	Landrace	Thailand	Indica
W00324	DP038	100343014	Hawm Tawng	Landrace	Thailand	Indica
W00326	DP042	100342455	Niaw Mali	Landrace	Thailand	Indica
W00327	DP043	100342801	Leuang Kai Lah	Landrace	Thailand	Indica
W00329	DP047	100342802	Leuang Tawng	Landrace	Thailand	Indica
W00340	GW085	100342558	Chiang Dao	Landrace	Thailand	Indica
W00341	GW103	100342487	Gaen Jan	Landrace	Thailand	Indica
W00342	GW105	100342540	Mae Lahd	Landrace	Thailand	Indica
W00346	GW143	100342504	Gon Gaew	Landrace	Thailand	Indica
W00347	GW153	100342489	Khao Glahng	Landrace	Thailand	Indica
W00349	GW206	100342474	Pueng Nak	Landrace	Thailand	Indica
W00350	GW221	100342564	Sinuan	Landrace	Thailand	Indica
W00351	GW235	100342507	Hawm Daeng Noi	Landrace	Thailand	Indica
W00354	GW256	100342521	Daw Khao	Landrace	Thailand	Indica
W00356	GW262	100342565	Hawm Pamah	Landrace	Thailand	Indica
W00132	GW081	100342605	Jao Khao Chiang Mai	Landrace	Thailand	Japonica
W00133	GW091	100342616	Niaw Daw Chaw Mai Pai 49	Landrace	Thailand	Japonica
W00237	GW150	100342617	Khao Niaw Leum Pua	Landrace	Thailand	Japonica
W00252	GW174	100342284	Dawk Pa-yawm	Landrace	Thailand	Japonica
W00269	GW201	100342381	Payah Luem Gaeng	Landrace	Thailand	Japonica
W00061	GW008	100342556	BENARA	Landrace	Unknown	Indica
W00067	GW010	100342553	CHEMPAN	Landrace	Unknown	Indica
W00117	GW006	100342625	BA7	Landrace	Unknown	Indica
