# Supplementary material for: Determination of traits responding to iron toxicity stress at different stages and genome-wide association analysis for iron toxicity tolerance in rice (Oryza sativa L.)
Source: Front Plant Sci. 2022 Oct 6;13:994560. doi: 10.3389/fpls.2022.994560 (PMC9583542; doi:10.3389/fpls.2022.994560)
Supplement: Supplementary file 1 [file Data_Sheet_1.zip › Table S2.XLSX]

## Sheet: Sheet1
Table S2. Summary of SNPs distributed on 12 rice chromosomes
Chromosome	Chromosome size (Mb)	Total SNPs
1	43.2709	20825
2	35.9372	17871
3	36.4138	18959
4	35.4	13340
5	29.9584	14131
6	31.2488	13470
7	29.6976	12437
8	28.443	11376
9	23.0127	9841
10	23.2073	8988
11	29.0211	10174
12	27.5319	9086
Total	373.143	160498
Average	31.0952	13374.8
