# Supplementary material for: Determination of traits responding to iron toxicity stress at different stages and genome-wide association analysis for iron toxicity tolerance in rice (Oryza sativa L.)
Source: Front Plant Sci. 2022 Oct 6;13:994560. doi: 10.3389/fpls.2022.994560 (PMC9583542; doi:10.3389/fpls.2022.994560)
Supplement: Supplementary file 1 [file Data_Sheet_1.zip › Table S3.XLSX]

## Sheet: Sheet1
Table S3. List of genes annotated in QTL regions
QTL	Trait	Chromosome	Flanking region (Mb)	Significant SNPs	Start	End	Start	End	Gene loci	Annotation
qFe1.1	SH_S	1	41.54-41.88	41710495	41580495	41840495	41582224	41583944	LOC_Os01g71780	WD domain, G-beta repeat domain containing protein, expressed
							41584367	41585318	LOC_Os01g71790	NAM, putative, expressed
							41585905	41587063	LOC_Os01g71800	lecithin cholesterol acyltransferase, putative, expressed
							41592216	41594985	LOC_Os01g71810	glycosyl hydrolases family 17, putative, expressed
							41597270	41598692	LOC_Os01g71820	glycosyl hydrolases family 17, putative, expressed
							41603297	41604680	LOC_Os01g71830	glycosyl hydrolases family 17, putative, expressed
							41629299	41631914	LOC_Os01g71860	glycosyl hydrolases family 17, putative, expressed
							41677883	41681805	LOC_Os01g71930	glycosyl hydrolases family 17 protein, expressed
							41688391	41690156	LOC_Os01g71950	expressed protein
							41691174	41698706	LOC_Os01g71960	endonuclease, putative, expressed
							41711881	41713811	LOC_Os01g71970	GRAS family transcription factor containing protein, expressed
							41716009	41717755	LOC_Os01g71980	rho-GTPase-activating protein-like, putative, expressed
							41718016	41721574	LOC_Os01g71990	pyrroline-5-carboxylate reductase, putative, expressed
							41722424	41726252	LOC_Os01g72000	armadillo repeat-containing protein, putative, expressed
							41728651	41729616	LOC_Os01g72009	expressed protein
							41741160	41744666	LOC_Os01g72020	BTBA3 - Bric-a-Brac,Tramtrack, Broad Complex BTB domain with Ankyrin repeat region, expressed
							41818279	41819489	LOC_Os01g72080	calmodulin-like protein 1, putative, expressed
							41822269	41825087	LOC_Os01g72090	phycoerythrobilin ferredoxin oxidoreductase, putative, expressed
							41825882	41827156	LOC_Os01g72100	OsCML10 - Calmodulin-related calcium sensor protein, expressed
							41839949	41841440	LOC_Os01g72120	glutathione S-transferase, putative, expressed
qFe1.2	RDW_V	1	41.93-42.27	42108835	41978835	42238835	﻿41971514	﻿41978408	LOC_Os01g72370	helix-loop-helix DNA-binding domain containing protein
							41982116	41985044	LOC_Os01g72380	expressed protein
							41986078	41988856	LOC_Os01g72390	NBS type disease resistance protein, putative, expressed
							41997451	42000861	LOC_Os01g72410	Leucine Rich Repeat family protein, expressed
							41999585	42002803	LOC_Os01g72420	C2 domain containing protein, putative, expressed
							42003931	42009785	LOC_Os01g72430	NADPH quinone oxidoreductase, putative, expressed
							42011186	42011507	LOC_Os01g72440	hypothetical protein
							42012737	42013581	LOC_Os01g72450	DNA binding protein, putative, expressed
							42018059	42019514	LOC_Os01g72460	NADPH quinone oxidoreductase, putative, expressed
							42020859	42021464	LOC_Os01g72470	expressed protein
							42025672	42027986	LOC_Os01g72480	zinc finger, C3HC4 type domain containing protein, expressed
							42037167	42039622	LOC_Os01g72490	LRP1, putative, expressed
							42058936	42060584	LOC_Os01g72510	eukaryotic aspartyl protease domain containing protein, expressed
							42063181	42067788	LOC_Os01g72520	phosphoesterase family protein, putative, expressed
							42073984	42074982	LOC_Os01g72530	OsCML31 - Calmodulin-related calcium sensor protein, expressed
							42078682	42079137	LOC_Os01g72540	OsCML23 - Calmodulin-related calcium sensor protein, expressed
							42080116	42080556	LOC_Os01g72550	OsCML19 - Calmodulin-related calcium sensor protein, expressed
							42081066	42085042	LOC_Os01g72560	expressed protein
							42086475	42095501	LOC_Os01g72570	expressed protein
							42110476	42110682	LOC_Os01g72590	expressed protein
							42122517	42123788	LOC_Os01g72600	spotted leaf 11, putative, expressed
							42128326	42130347	LOC_Os01g72610	glycosyltransferase, putative, expressed
							42138649	42143038	LOC_Os01g72630	expressed protein
							42149710	42156852	LOC_Os01g72650	RNA recognition motif containing protein, putative, expressed
							42160803	42161279	LOC_Os01g72660	expressed protein
							42162484	42166462	LOC_Os01g72670	expressed protein
							42169412	42172204	LOC_Os01g72680	disease resistance protein RPS2, putative, expressed
							42177832	42183727	LOC_Os01g72690	NAD kinase, putative, expressed
							42184240	42187695	LOC_Os01g72700	expressed protein
							42190284	42194070	LOC_Os01g72710	expressed protein
							42199107	42200332	LOC_Os01g72720	expressed protein
							42202447	42203895	LOC_Os01g72730	cytochrome P450, putative, expressed
							42206304	42208513	LOC_Os01g72740	cytochrome P450, putative, expressed
							42211882	42213692	LOC_Os01g72760	cytochrome P450, putative, expressed
							42216976	42228070	LOC_Os01g72780	expressed protein
							42229506	42232641	LOC_Os01g72790	cyclin-dependent kinase, putative, expressed
							42234584	42237458	LOC_Os01g72800	signal recognition particle receptor, putative, expressed
							42238811	42240567	LOC_Os01g72810	secreted glycoprotein, putative, expressed
qFe2.1	SFW_S	2	7.21-7.56	7391064	7291064	7491064	7299770	7300027	LOC_Os02g13590	hypothetical protein
							7300532	7301673	LOC_Os02g13600	expressed protein
							7310420	7310992	LOC_Os02g13620	expressed protein
							7314098	7314657	LOC_Os02g13630	expressed protein
							7316388	7319489	LOC_Os02g13640	protein phosphatase 1 regulatory subunit SDS22, putative, expressed
							7321447	7322891	LOC_Os02g13650	expressed protein
							7323776	7325175	LOC_Os02g13660	meiosis 5, putative, expressed
							7333138	7334086	LOC_Os02g13670	helix-loop-helix DNA-binding domain containing protein, expressed
							7346820	7347587	LOC_Os02g13690	hypothetical protein
							7348539	7349632	LOC_Os02g13700	expressed protein
							7365220	7366415	LOC_Os02g13710	ethylene-responsive transcription factor TINY, putative, expressed
							7381950	7382180	LOC_Os02g13720	expressed protein
							7396380	7396817	LOC_Os02g13740	expressed protein
							7428762	7429193	LOC_Os02g13760	expressed protein
							7434644	7438310	LOC_Os02g13780	receptor-like protein kinase 2 precursor, putative, expressed
							7439852	7443657	LOC_Os02g13785	expressed protein
							7449739	7450231	LOC_Os02g13790	expressed protein
							7463932	7465506	LOC_Os02g13800	HSF-type DNA-binding domain containing protein, expressed
							7467473	7470926	LOC_Os02g13810	DNA binding protein, putative, expressed
							7478244	7478525	LOC_Os02g13820	hypothetical protein
							7485426	7487001	LOC_Os02g13830	osFTL13 FT-Like13 homologous to Flowering Locus T gene; contains Pfam profile PF01161: Phosphatidylethanolamine-binding protein, expressed
qFe2.2	LBS_V	2	33.56-33.90	33733683	33633683	33833683	33634958	33635482	LOC_Os02g54920	expressed protein
							33641472	33644308	LOC_Os02g54930	expressed protein
							33650679	33651357	LOC_Os02g54940	expressed protein
							33663555	33667490	LOC_Os02g54960	carboxyl-terminal proteinase, putative, expressed
							33672897	33675033	LOC_Os02g54970	expressed protein
							33688350	33690488	LOC_Os02g54980	pheophorbide a oxygenase, chloroplast precursor, putative, expressed
							33690739	33694148	LOC_Os02g54990	TMS membrane protein/tumour differentially expressed protein, putative, expressed
							33694720	33698578	LOC_Os02g55000	zinc finger CCCH-type with G patch domain-containing protein, putative, expressed
							33700414	33706335	LOC_Os02g55010	expressed protein
							33706516	33708848	LOC_Os02g55020	uncharacterized PPR-repeat protein, putative, expressed
							33709953	33719486	LOC_Os02g55030	hydrolase, NUDIX family, domain containing protein, expressed
							33720399	33721848	LOC_Os02g55040	expressed protein
							33722143	33724854	LOC_Os02g55050	OsFBX64 - F-box domain containing protein, expressed
							33727049	33728084	LOC_Os02g55060	cytochrome b5-like Heme/Steroid binding domain containing protein, expressed
							33729767	33733823	LOC_Os02g55070	expressed protein
							33734437	33737329	LOC_Os02g55080	snf1-related kinase interactor 2, putative, expressed
							33738591	33742250	LOC_Os02g55090	expressed protein
							33744992	33746893	LOC_Os02g55100	expressed protein
							33751862	33758406	LOC_Os02g55110	expressed protein
							33758966	33762633	LOC_Os02g55120	translation initiation factor IF-3, putative, expressed
							33772860	33776524	LOC_Os02g55130	OsSCP10 - Putative Serine Carboxypeptidase homologue, expressed
							33775977	33777629	LOC_Os02g55134	cytochrome c oxidase copper chaperone, putative, expressed
							33779258	33782696	LOC_Os02g55140	leucine aminopeptidase, chloroplast precursor, putative, expressed
							33786224	33790986	LOC_Os02g55150	formin, putative, expressed
							33791186	33792629	LOC_Os02g55160	expressed protein
							33793134	33794805	LOC_Os02g55170	formin-like protein 13, putative, expressed
							33797366	33803864	LOC_Os02g55180	ubiquitin carboxyl-terminal hydrolase domain containing protein, expressed
							33804920	33806643	LOC_Os02g55190	expressed protein
							33807005	33815415	LOC_Os02g55200	expressed protein
							33815812	33818376	LOC_Os02g55210	carboxyl-terminal proteinase, putative, expressed
							33821622	33823756	LOC_Os02g55220	carboxyl-terminal proteinase, putative
							33824477	33828248	LOC_Os02g55230	carboxyl-terminal proteinase, putative, expressed
							33828871	33829722	LOC_Os02g55240	hypothetical protein
qFe3.1	Fv/Fm_S	3	12.50-12.74	12626756	12506756	12746756	12509516	12510664	LOC_Os03g21870	DUF623 domain containing protein, expressed
							12514990	12515564	LOC_Os03g21880	THION28 - Plant thionin family protein precursor, expressed
							12524476	12528883	LOC_Os03g21890	potassium transporter, putative, expressed
							12529065	12532698	LOC_Os03g21900	uroporphyrinogen decarboxylase, putative, expressed
							12533653	12540239	LOC_Os03g21914	ATP binding protein, putative, expressed
							12540578	12540904	LOC_Os03g21930	expressed protein
							12542185	12544692	LOC_Os03g21940	60S ribosomal protein L19-3, putative, expressed
							12545980	12552198	LOC_Os03g21950	fumarate hydratase, mitochondrial precursor, putative, expressed
							12556845	12559702	LOC_Os03g21960	aminotransferase, putative, expressed
							12567937	12571044	LOC_Os03g21964	expressed protein
							12587544	12589847	LOC_Os03g21970	basic helix-loop-helix domain containing protein, expressed
							12591671	12595636	LOC_Os03g21980	tRNA pseudouridine synthase family protein, putative, expressed
							12599467	12605800	LOC_Os03g21990	WD domain, G-beta repeat domain containing protein, expressed
							12606058	12608766	LOC_Os03g21999	expressed protein
							12611811	12617166	LOC_Os03g22010	peroxidase precursor, putative, expressed
							12617988	12619618	LOC_Os03g22020	peroxidase precursor, putative, expressed
							12623884	12625859	LOC_Os03g22030	expressed protein
							12627290	12630390	LOC_Os03g22040	expressed protein
							12630705	12634427	LOC_Os03g22050	CAMK_KIN1/SNF1/Nim1_like.16 - CAMK includes calcium/calmodulin depedent protein kinases, expressed
							12643065	12646793	LOC_Os03g22060	uroporphyrinogen decarboxylase, putative, expressed
							12647212	12648580	LOC_Os03g22070	expressed protein
							12652784	12653582	LOC_Os03g22080	RING-H2 finger protein, putative, expressed
							12669214	12669600	LOC_Os03g22110	zinc finger, C3HC4 type domain containing protein, expressed
							12674462	12680657	LOC_Os03g22120	sucrose synthase, putative, expressed
							12687225	12688485	LOC_Os03g22130	expressed protein
							12689638	12691591	LOC_Os03g22140	tetratricopeptide repeat domain containing protein, expressed
							12693278	12693759	LOC_Os03g22150	expressed protein
							12695246	12706457	LOC_Os03g22160	relA-SpoT like protein RSH1, putative, expressed
							12713329	12714584	LOC_Os03g22170	AP2 domain containing protein, expressed
							12715871	12718376	LOC_Os03g22180	60S ribosomal protein L18-3, putative, expressed
							12718957	12726255	LOC_Os03g22190	expressed protein
							12729248	12731470	LOC_Os03g22200	nodulin MtN3 family protein, putative, expressed
							12739144	12740552	LOC_Os03g22210	POEI46 - Pollen Ole e I allergen and extensin family protein precursor, expressed
qFe3.2	SDW_S	3	27.30-27.54	27421097	27301097	27541097	27302095	27303954	LOC_Os03g48020	expressed protein
							27300727	27303151	LOC_Os03g48030	integral membrane HPP family protein, putative, expressed
							27309859	27312904	LOC_Os03g48040	2Fe-2S iron-sulfur cluster binding domain containing protein, expressed
							27314273	27316175	LOC_Os03g48050	RNA methyltransferase, TrmH family protein, putative, expressed
							27334203	27337910	LOC_Os03g48060	class I glutamine amidotransferase, putative, expressed
							27339827	27340254	LOC_Os03g48070	expressed protein
							27343286	27346711	LOC_Os03g48080	CHCH domain containing protein, expressed
							27347078	27351216	LOC_Os03g48090	WD domain, G-beta repeat domain containing protein, expressed
							27363047	27364553	LOC_Os03g48104	expressed protein
							27364958	27365242	LOC_Os03g48110	expressed protein
							27370119	27370836	LOC_Os03g48120	BTB/POZ domain containing protein, putative
							27374835	27387230	LOC_Os03g48140	myosin, putative, expressed
							27395040	27397742	LOC_Os03g48150	expressed protein
							27403359	27405535	LOC_Os03g48160	phosphomevalonate kinase, putative, expressed
							27408274	27413242	LOC_Os03g48170	5-AMP-activated protein kinase-related, putative, expressed
							27413470	27418777	LOC_Os03g48180	peptide transporter PTR2, putative, expressed
							27431824	27436602	LOC_Os03g48190	expressed protein
							27440911	27441804	LOC_Os03g48200	ribosome inactivating protein, putative, expressed
							27444571	27445773	LOC_Os03g48220	expressed protein
							27447672	27448399	LOC_Os03g48225	expressed protein
							27448809	27449258	LOC_Os03g48230	expressed protein
							27450218	27451194	LOC_Os03g48235	expressed protein
							27454539	27455534	LOC_Os03g48250	expressed protein
							27458284	27463570	LOC_Os03g48260	expressed protein
							27467403	27472759	LOC_Os03g48270	CAMK_CAMK_like.21 - CAMK includes calcium/calmodulin depedent protein kinases, expressed
							27473734	27474424	LOC_Os03g48280	expressed protein
							27487158	27503964	LOC_Os03g48300	histidine acid phosphatase, putative, expressed
							27510164	27517321	LOC_Os03g48310	plasma membrane ATPase, putative, expressed
							27517616	27521492	LOC_Os03g48320	disease resistance RPP13-like protein 1, putative, expressed
							27536734	27543081	LOC_Os03g48370	disease resistance RPP13-like protein 1, putative, expressed
qFe3.3	SFW_V	3	28.78-29.02	28904055	28784055	29024055	28781460	28786814	LOC_Os03g50440	ubiquitin-conjugating enzyme, putative, expressed
							28795423	28799255	LOC_Os03g50450	inactive receptor kinase At2g26730 precursor, putative, expressed
							28804844	28810296	LOC_Os03g50470	expressed protein
							28813570	28820161	LOC_Os03g50480	phosphoglucomutase, putative, expressed
							28822405	28826521	LOC_Os03g50490	glutamine synthetase, catalytic domain containing protein, expressed
							28830826	28836835	LOC_Os03g50500	PPR repeat domain containing protein, putative, expressed
							28839277	28844927	LOC_Os03g50510	threonine dehydratase biosynthetic, chloroplast precursor, putative, expressed
							28846822	28852769	LOC_Os03g50520	dynamin family protein, putative, expressed
							28852103	28853655	LOC_Os03g50530	expressed protein
							28855620	28860136	LOC_Os03g50540	2Fe-2S iron-sulfur cluster binding domain containing protein, expressed
							28861857	28862894	LOC_Os03g50550	STE_MEK_ste7_MAP2K.7 - STE kinases include homologs to sterile 7, sterile 11 and sterile 20 from yeast, expressed
							28869066	28871695	LOC_Os03g50560	RNA recognition motif containing protein, putative, expressed
							28875574	28880854	LOC_Os03g50570	expressed protein
							28882515	28882859	LOC_Os03g50580	expressed protein
							28890274	28891283	LOC_Os03g50590	expressed protein
							28896052	28896432	LOC_Os03g50600	expressed protein
							28900024	28900356	LOC_Os03g50610	expressed protein
							28901044	28904166	LOC_Os03g50620	ATP binding protein, putative, expressed
							28913418	28913708	LOC_Os03g50630	expressed protein
							28916701	28917706	LOC_Os03g50644	expressed protein
							28954342	28954897	LOC_Os03g50710	expressed protein
							28957396	28958518	LOC_Os03g50720	expressed protein
							28959071	28964466	LOC_Os03g50730	transmembrane anterior posterior transformation 1, putative, expressed
							28977555	28980326	LOC_Os03g50760	EF hand family protein, putative, expressed
							28988380	28991862	LOC_Os03g50780	PHD-finger domain containing protein, putative, expressed
							28996397	28998970	LOC_Os03g50790	expressed protein
							29008018	29008424	LOC_Os03g50800	fucosyltransferase 6, putative, expressed
							29015978	29020079	LOC_Os03g50810	receptor protein kinase TMK1 precursor, putative, expressed
qFe3.4	SH_S	3	33.18-33.42	33307612	33187612	33427612	33187313	33191805	LOC_Os03g58250	bZIP transcription factor domain containing protein, expressed
							33193735	33198078	LOC_Os03g58260	indole-3-glycerol phosphate lyase, chloroplast precursor, putative, expressed
							33204591	33207166	LOC_Os03g58280	expressed protein
							33207531	33210400	LOC_Os03g58290	indole-3-glycerol phosphate lyase, chloroplast precursor, putative, expressed
							33214533	33217418	LOC_Os03g58300	indole-3-glycerol phosphate lyase, chloroplast precursor, putative, expressed
							33226460	33228543	LOC_Os03g58320	indole-3-glycerol phosphate lyase, chloroplast precursor, putative, expressed
							33233106	33237601	LOC_Os03g58330	BHLH transcription factor, putative, expressed
							33240266	33244810	LOC_Os03g58340	expressed protein
							33246011	33247318	LOC_Os03g58350	OsIAA14 - Auxin-responsive Aux/IAA gene family member, expressed
							33252420	33253326	LOC_Os03g58364	hypothetical protein
							33253749	33257103	LOC_Os03g58372	expressed protein
							33259264	33260270	LOC_Os03g58380	aldehyde oxidase 2, putative, expressed
							33267192	33272302	LOC_Os03g58390	zinc finger, C3HC4 type domain containing protein, expressed
							33278922	33281166	LOC_Os03g58400	C-5 cytosine-specific DNA methylase, putative, expressed
							33281871	33282563	LOC_Os03g58410	prenylated rab acceptor, putative, expressed
							33286932	33288483	LOC_Os03g58420	WRKY6, expressed
							33291035	33293213	LOC_Os03g58430	40S ribosomal protein S15, putative, expressed
							33300021	33301059	LOC_Os03g58450	expressed protein
							33310411	33314967	LOC_Os03g58480	seed specific protein Bn15D14A, putative, expressed
							33315821	33319719	LOC_Os03g58490	DUF593 domain containing protein, expressed
							33321082	33321327	LOC_Os03g58500	expressed protein
							33324182	33324520	LOC_Os03g58510	expressed protein
							33325003	33327288	LOC_Os03g58520	green ripe-like, putative, expressed
							33328214	33333421	LOC_Os03g58530	ES43 protein, putative, expressed
							33334430	33338512	LOC_Os03g58540	spo0B-associated GTP-binding protein, putative, expressed
							33344239	33344745	LOC_Os03g58560	hypothetical protein
							33346109	33349987	LOC_Os03g58570	WD domain, G-beta repeat domain containing protein, expressed
							33360063	33362393	LOC_Os03g58580	nodulin, putative, expressed
							33363986	33370629	LOC_Os03g58590	expressed protein
							33371341	33380303	LOC_Os03g58600	PAZ domain containing protein, putative, expressed
							33384953	33387239	LOC_Os03g58610	expressed protein
							33388090	33391157	LOC_Os03g58620	small multi-drug export protein, putative, expressed
							33391353	33393615	LOC_Os03g58630	thioredoxin, putative, expressed
							33394104	33402264	LOC_Os03g58640	FHA domain containing protein, putative, expressed
							33402553	33405439	LOC_Os03g58650	expressed protein
							33417759	33418217	LOC_Os03g58670	LTPL119 - Protease inhibitor/seed storage/LTP family protein precursor, expressed
							33421634	33422951	LOC_Os03g58690	expressed protein
							33424906	33433088	LOC_Os03g58700	vacuolar protein sorting-associated protein 35, putative, expressed
qFe4.1	RFW_V	4	22.78-23.16	22947099	22817099	23077099	22821030	22821727	LOC_Os04g38360	wound/stress protein, putative, expressed
							22822268	22822926	LOC_Os04g38370	wound/stress protein, putative, expressed
							22825544	22826598	LOC_Os04g38380	expressed protein
							22829317	22830421	LOC_Os04g38390	wound/stress protein, putative, expressed
							22834019	22835356	LOC_Os04g38400	ethylene-insensitive 3, putative, expressed
							22835896	22837594	LOC_Os04g38410	chlorophyll A-B binding protein, putative, expressed
							22837855	22840529	LOC_Os04g38420	oxidoreductase, short chain dehydrogenase/reductase family domain containing protein, expressed
							22848936	22851644	LOC_Os04g38430	nodulin, putative, expressed
							22855359	22861007	LOC_Os04g38450	gamma-glutamyltranspeptidase 1 precursor, putative, expressed
							22862855	22863418	LOC_Os04g38460	hypothetical protein
							22865860	22866935	LOC_Os04g38470	expressed protein
							22867268	22872511	LOC_Os04g38480	BRASSINOSTEROID INSENSITIVE 1-associated receptor kinase 1 precursor, putative, expressed
							22878971	22879875	LOC_Os04g38490	expressed protein
							22880786	22881383	LOC_Os04g38500	expressed protein
							22883459	22883984	LOC_Os04g38510	expressed protein
							22890295	22892744	LOC_Os04g38520	CPuORF18 - conserved peptide uORF-containing transcript, expressed
							22886648	22892510	LOC_Os04g38525	expressed protein
							22893765	22898657	LOC_Os04g38530	aldose 1-epimerase, putative, expressed
							22902577	22905751	LOC_Os04g38540	aldose 1-epimerase, putative, expressed
							22908526	22910057	LOC_Os04g38550	expressed protein
							22910389	22912423	LOC_Os04g38560	pectinesterase, putative, expressed
							22914742	22921316	LOC_Os04g38570	multidrug resistance protein, putative, expressed
							22925594	22926376	LOC_Os04g38580	expressed protein
							22937147	22939073	LOC_Os04g38600	glyceraldehyde-3-phosphate dehydrogenase, putative, expressed
							22939140	22942394	LOC_Os04g38610	RAN guanine nucleotide release factor, putative, expressed
							22943177	22946878	LOC_Os04g38620	NAP domain containing protein, putative, expressed
							22954845	22960460	LOC_Os04g38640	OsDegp5 - Putative Deg protease homologue, expressed
							22962172	22962804	LOC_Os04g38650	expressed protein
							22969845	22970964	LOC_Os04g38660	transmembrane amino acid transporter protein, putative, expressed
							22971796	22972312	LOC_Os04g38670	amino acid transporter family protein, putative, expressed
							22977814	22980352	LOC_Os04g38680	transmembrane amino acid transporter protein, putative, expressed
							22982380	22983564	LOC_Os04g38690	membrane associated DUF588 domain containing protein, putative, expressed
							22983741	22988300	LOC_Os04g38700	molybdopterin biosynthesis protein CNX3, putative, expressed
							22991449	22993550	LOC_Os04g38710	hypothetical protein
							22994552	22996740	LOC_Os04g38720	no apical meristem protein, putative, expressed
							23001495	23003542	LOC_Os04g38730	hypothetical protein
							23024022	23026644	LOC_Os04g38740	MYB family transcription factor, putative, expressed
							23027339	23029083	LOC_Os04g38750	plastid-specific 30S ribosomal protein 3, chloroplast precursor, putative, expressed
							23032055	23033952	LOC_Os04g38760	hypothetical protein
							23040160	23041485	LOC_Os04g38770	OsMADS61 - MADS-box family gene with MIKCc type-box, expressed
							23045654	23048272	LOC_Os04g38780	transcription factor, putative, expressed
							23059405	23060944	LOC_Os04g38790	expressed protein
							23076867	23077412	LOC_Os04g38800	expressed protein
qFe4.2	SDW_S	4	35.24-35.56	35408074	35278074	35538074	35277603	35279154	LOC_Os04g59330	expressed protein
							35280662	35282692	LOC_Os04g59340	RNA-binding region RNP-1, putative, expressed
							35283206	35286176	LOC_Os04g59360	csAtPR5, putative, expressed
							35287781	35289156	LOC_Os04g59370	thaumatin, putative, expressed
							35297598	35300349	LOC_Os04g59380	ZOS4-14 - C2H2 zinc finger protein, expressed
							35310263	35316075	LOC_Os04g59394	expressed protein
							35317094	35324442	LOC_Os04g59400	expressed protein
							35327019	35328615	LOC_Os04g59420	expressed protein
							35329531	35333147	LOC_Os04g59430	auxin response factor, putative, expressed
							35337067	35338192	LOC_Os04g59440	chlorophyll A-B binding protein, putative, expressed
							35344336	35346242	LOC_Os04g59450	CAMK_CAMK_like.28 - CAMK includes calcium/calmodulin depedent protein kinases, expressed
							35347115	35355627	LOC_Os04g59460	expressed protein
							35358602	35359459	LOC_Os04g59470	no apical meristem protein, putative, expressed
							35360056	35363520	LOC_Os04g59480	POT family protein, expressed
							35369083	35381254	LOC_Os04g59494	transportin-2, putative, expressed
							35382882	35390423	LOC_Os04g59510	PHD finger family protein, putative, expressed
							35398604	35402604	LOC_Os04g59520	anthranilate phosphoribosyltransferase, putative, expressed
							35413243	35418842	LOC_Os04g59540	phosphatidylinositol-4-phosphate 5-Kinase, putative, expressed
							35418920	35421543	LOC_Os04g59550	phosphate/phosphate translocator, putative, expressed
							35422986	35426837	LOC_Os04g59560	tubulin folding cofactor B, putative, expressed
							35426964	35429567	LOC_Os04g59570	expressed protein
							35430341	35432837	LOC_Os04g59580	zinc finger, C3HC4 type domain containing protein, expressed
							35435169	35439142	LOC_Os04g59590	methyltransferase, putative, expressed
							35439339	35442698	LOC_Os04g59600	pentatricopeptide, putative, expressed
							35443924	35446343	LOC_Os04g59610	expressed protein
							35462549	35463100	LOC_Os04g59630	prenylcysteine oxidase 1 precursor, putative, expressed
qFe5.1	SFW_S	5	4.79-5.11	4952006	4792006	5112006	4799111	4800891	LOC_Os05g08750	UDP-glucoronosyl and UDP-glucosyl transferase domain containing protein, expressed
							4804292	4805532	LOC_Os05g08760	expressed protein
							4812048	4815430	LOC_Os05g08770	uncharacterized protein At4g06744 precursor, putative, expressed
							4827284	4830713	LOC_Os05g08780	expressed protein
							4831845	4835649	LOC_Os05g08790	MAR-binding filament-like protein 1, putative, expressed
							4837556	4839861	LOC_Os05g08800	DUF581 domain containing protein, expressed
							4854173	4865677	LOC_Os05g08810	phosphatidylinositol 3-kinase, root isoform, putative, expressed
							4868041	4869599	LOC_Os05g08820	expressed protein
							4875808	4876382	LOC_Os05g08830	expressed protein
							4877623	4883601	LOC_Os05g08840	DnaK family protein, putative, expressed
							4885395	4888011	LOC_Os05g08850	cytochrome P450, putative, expressed
							4886631	4890243	LOC_Os05g08854	expressed protein
							4895041	4895877	LOC_Os05g08860	expressed protein
							4925212	4928175	LOC_Os05g08900	expressed protein
							4934567	4935229	LOC_Os05g08910	expressed protein
							4936626	4937468	LOC_Os05g08920	late embryogenesis abundant protein, putative, expressed
							4938258	4940959	LOC_Os05g08930	chloroplast lumen common family protein, putative, expressed
							4947678	4951874	LOC_Os05g08950	phosphoribosyl transferase, putative, expressed
							4958259	4964959	LOC_Os05g08960	ubiquitin-conjugating enzyme, putative, expressed
							4965425	4971029	LOC_Os05g08970	SSRP1-like FACT complex subunit, putative, expressed
							4971559	4976514	LOC_Os05g08980	expressed protein
							4976710	4981862	LOC_Os05g08990	glutaminyl-tRNA synthetase, putative, expressed
							4983551	4986913	LOC_Os05g09000	expressed protein
							4998210	4999626	LOC_Os05g09020	WRKY67, expressed
							5025091	5029152	LOC_Os05g09050	MLO domain containing protein, putative, expressed
							5030749	5032408	LOC_Os05g09060	collagen alpha-2, putative, expressed
							5076167	5076885	LOC_Os05g09120	hypothetical protein
qFe5.2	RDW_V, SDW_V	5	9.31-9.63	9479023	9319023	9639023	9321701	9328355	LOC_Os05g16430	SHR5-receptor-like kinase, putative, expressed
							9336707	9337276	LOC_Os05g16440	expressed protein
							9345496	9346158	LOC_Os05g16460	expressed protein
							9357431	9359311	LOC_Os05g16490	expressed protein
							9388192	9389747	LOC_Os05g16540	expressed protein
							9432375	9436136	LOC_Os05g16630	thioredoxin domain-containing protein 9, putative, expressed
							9438726	9443681	LOC_Os05g16640	DUF630/DUF632 domains containing protein, putative, expressed
							9448800	9454469	LOC_Os05g16660	WD domain, G-beta repeat domain containing protein, expressed
							9454868	9455813	LOC_Os05g16664	expressed protein
							9461640	9474106	LOC_Os05g16670	SHR5-receptor-like kinase, putative, expressed
							9517479	9527704	LOC_Os05g16740	SHR5-receptor-like kinase, putative, expressed
							9538080	9538817	LOC_Os05g16750	expressed protein
							9585980	9595470	LOC_Os05g16824	SHR5-receptor-like kinase, putative, expressed
							9598011	9598448	LOC_Os05g16840	hypothetical protein
							9621861	9622286	LOC_Os05g16889	expressed protein
							9626310	9626904	LOC_Os05g16900	expressed protein
qFe5.3	SDW_S	5	17.70-18.02	17867925	17707925	18027925	17714147	17715988	LOC_Os05g30570	heavy metal-associated domain containing protein, expressed
							17720680	17723135	LOC_Os05g30580	OsSub46 - Putative Subtilisin homologue, expressed
							17726621	17727464	LOC_Os05g30600	expressed protein
							17738024	17738518	LOC_Os05g30620	leucine zipper protein-like, putative, expressed
							17742338	17742831	LOC_Os05g30630	expressed protein
							17751476	17753311	LOC_Os05g30640	leucine zipper protein-like, putative, expressed
							17755550	17756940	LOC_Os05g30650	expressed protein
							17756959	17759091	LOC_Os05g30660	leucine zipper protein-like, putative, expressed
							17761337	17762753	LOC_Os05g30670	hypothetical protein
							17765712	17767536	LOC_Os05g30680	leucine zipper protein-like, putative, expressed
							17774307	17774522	LOC_Os05g30690	pentatricopeptide, putative, expressed
							17776316	17778425	LOC_Os05g30695	expressed protein
							17779880	17781811	LOC_Os05g30700	expressed protein
							17783509	17785974	LOC_Os05g30710	pentatricopeptide, putative, expressed
							17793696	17795126	LOC_Os05g30730	expressed protein
							17803040	17803917	LOC_Os05g30740	C2 domain containing protein, putative, expressed
							17812623	17816465	LOC_Os05g30750	anthranilate phosphoribosyltransferase, putative, expressed
							17821376	17827429	LOC_Os05g30760	esterase, putative, expressed
							17834350	17837058	LOC_Os05g30770	esterase PIR7, putative, expressed
							17842146	17842960	LOC_Os05g30780	esterase PIR7A, putative, expressed
							17856296	17865189	LOC_Os05g30790	CW-type Zinc Finger, putative, expressed
							17870048	17873681	LOC_Os05g30800	26S proteasome non-ATPase regulatory subunit 14, putative, expressed
							17880779	17882248	LOC_Os05g30810	expressed protein
							17885534	17888972	LOC_Os05g30820	protein kinase, putative, expressed
							17914212	17917811	LOC_Os05g30860	expressed protein
							17922837	17930317	LOC_Os05g30870	protein kinase domain containing protein, expressed
							17932018	17933493	LOC_Os05g30880	nucleolar matrix protein-related, putative, expressed
							17934628	17941865	LOC_Os05g30890	cytochrome P450, putative, expressed
							17941947	17945667	LOC_Os05g30900	lipase precursor, putative, expressed
							17951299	17954234	LOC_Os05g30920	OsFBX167 - F-box domain containing protein, expressed
							17961391	17961591	LOC_Os05g30930	hypothetical protein
							17962034	17964352	LOC_Os05g30940	vacuolar calcium binding protein, putative, expressed
							17965061	17969007	LOC_Os05g30950	MSP domain containing protein, putative, expressed
							17978150	17978617	LOC_Os05g30960	expressed protein
							17983282	17989911	LOC_Os05g30970	copine, putative, expressed
							17995657	18001012	LOC_Os05g30980	RNA recognition motif containing protein, putative, expressed
							18003906	18007099	LOC_Os05g30990	zinc finger protein, putative, expressed
							18012300	18014418	LOC_Os05g31000	nascent polypeptide-associated complex subunit alpha, putative, expressed
							18015710	18016072	LOC_Os05g31010	hypothetical protein
							18016617	18020387	LOC_Os05g31020	eukaryotic peptide chain release factor subunit 1-1, putative, expressed
qFe5.4	LBS_V	5	19.14-19.46	19302273	19142273	19462273	19154970	19157600	LOC_Os05g32710	Alpha amylase, catalytic domain containing protein, expressed
							19160140	19166101	LOC_Os05g32720	early-responsive to dehydration protein-related, putative, expressed
							19166574	19168235	LOC_Os05g32730	tetratricopeptide-like helical, putative, expressed
							19175254	19176011	LOC_Os05g32750	expressed protein
							19178366	19183739	LOC_Os05g32760	BZIP protein, putative, expressed
							19194263	19197072	LOC_Os05g32770	expressed protein
							19203688	19204989	LOC_Os05g32780	hypothetical protein
							19208056	19208453	LOC_Os05g32790	expressed protein
							19213680	19214327	LOC_Os05g32800	hypothetical protein
							19217189	19218684	LOC_Os05g32810	expressed protein
							19222115	19224440	LOC_Os05g32820	peptide-N4-asparagine amidase A, putative, expressed
							19227023	19229142	LOC_Os05g32830	expressed protein
							19230983	19231591	LOC_Os05g32840	expressed protein
							19232846	19240430	LOC_Os05g32850	CBS domain containing protein, expressed
							19240768	19241433	LOC_Os05g32860	expressed protein
							19253614	19254871	LOC_Os05g32870	expressed protein
							19255491	19260019	LOC_Os05g32880	response regulator receiver domain containing protein, expressed
							19261580	19265596	LOC_Os05g32890	response regulator receiver domain containing protein, expressed
							19282923	19283527	LOC_Os05g32900	hexose carrier protein HEX6, putative
							19286479	19290668	LOC_Os05g32920	expressed protein
							19311257	19313797	LOC_Os05g32960	expressed protein
							19327429	19331484	LOC_Os05g32970	expressed protein
							19334024	19334424	LOC_Os05g32980	expressed protein
							19336656	19337633	LOC_Os05g32990	expressed protein
							19342744	19345366	LOC_Os05g33000	E3 ubiquitin-protein ligase MGRN1, putative, expressed
							19353553	19357897	LOC_Os05g33010	heat shock protein DnaJ, putative, expressed
							19346026	19353385	LOC_Os05g33020	preprotein translocase subunit secY, putative, expressed
							19359190	19363550	LOC_Os05g33030	kinesin motor domain containing protein, putative, expressed
							19363632	19365849	LOC_Os05g33040	cyclin, putative, expressed
							19368488	19377546	LOC_Os05g33050	ABTB1 - Armadillo repeats with a Bric-a-Brac, Tramtrack, Broad Complex BTB domain, expressed
							19379908	19380411	LOC_Os05g33060	expressed protein
							19394758	19395410	LOC_Os05g33070	expressed protein
							19398906	19403556	LOC_Os05g33080	serine/threonine-protein kinase, putative, expressed
							19405305	19406797	LOC_Os05g33090	expressed protein
							19409584	19413591	LOC_Os05g33100	endo-1,3;1,4-beta-D-glucanase precursor, putative, expressed
							19415389	19423248	LOC_Os05g33110	endo-1,3;1,4-beta-D-glucanase precursor, putative, expressed
							19426416	19427875	LOC_Os05g33130	CHIT17 - Chitinase family protein precursor, expressed
							19435358	19436734	LOC_Os05g33140	CHIT5 - Chitinase family protein precursor, expressed
							19445898	19447492	LOC_Os05g33150	CHIT6 - Chitinase family protein precursor, expressed
							19448731	19449841	LOC_Os05g33160	inactive receptor kinase At1g27190 precursor, putative, expressed
							19452595	19453776	LOC_Os05g33170	expressed protein
							19456099	19456907	LOC_Os05g33180	hypothetical protein
qFe5.5	RFW_V	5	20.14-20.46	20308337	20148337	20468337	20149048	20149869	LOC_Os05g34100	expressed protein
							20153938	20156656	LOC_Os05g34110	homeodomain-related, putative, expressed
							20164335	20166643	LOC_Os05g34120	expressed protein
							20178223	20180152	LOC_Os05g34130	expressed protein
							20192361	20193786	LOC_Os05g34150	glutathione S-transferase, putative, expressed
							20196728	20198598	LOC_Os05g34160	mTERF domain containing protein, expressed
							20204127	20207554	LOC_Os05g34170	tubulin/FtsZ domain containing protein, putative, expressed
							20210321	20213587	LOC_Os05g34180	hydrolase, NUDIX family, domain containing protein, expressed
							20225612	20230736	LOC_Os05g34200	expressed protein
							20243959	20247661	LOC_Os05g34210	expressed protein
							20258661	20262179	LOC_Os05g34220	vrga1, putative, expressed
							20263661	20266481	LOC_Os05g34230	disease resistance protein RGA3, putative, expressed
							20267699	20271119	LOC_Os05g34240	hAT dimerisation domain containing protein, expressed
							20283253	20287008	LOC_Os05g34270	inactive receptor kinase At1g27190 precursor, putative, expressed
							20289111	20289377	LOC_Os05g34280	expressed protein
							20302077	20304710	LOC_Os05g34290	glutathione gamma-glutamylcysteinyltransferase 1, putative, expressed
							20306758	20307114	LOC_Os05g34300	expressed protein
							20308342	20310242	LOC_Os05g34310	no apical meristem protein, putative, expressed
							20314680	20320719	LOC_Os05g34320	beta-hexosaminidase precursor, putative, expressed
							20325336	20328408	LOC_Os05g34325	cytochrome P450 51, putative, expressed
							20379467	20381121	LOC_Os05g34380	cytochrome P450, putative, expressed
							20384039	20390785	LOC_Os05g34390	protein kinase domain containing protein, expressed
							20393114	20393849	LOC_Os05g34400	expressed protein
							20414858	20418535	LOC_Os05g34450	DUF260 domain containing protein, putative, expressed
							20433366	20437932	LOC_Os05g34460	OsDegp7 - Putative Deg protease homologue, expressed
							20438344	20441717	LOC_Os05g34470	expressed protein
							20442734	20446077	LOC_Os05g34480	expressed protein
							20448210	20450200	LOC_Os05g34490	expressed protein
							20455499	20456338	LOC_Os05g34500	expressed protein
							20457201	20457856	LOC_Os05g34510	expressed protein
							20461728	20467798	LOC_Os05g34520	ulp1 protease family protein, putative, expressed
qFe6.1	SH_S	6	0.68-1.00	844379	684379	1004379	692754	695751	LOC_Os06g02220	MTA/SAH nucleosidase, putative, expressed
							696034	698258	LOC_Os06g02230	B3 DNA binding domain containing protein, expressed
							699044	702212	LOC_Os06g02240	RNA recognition motif containing protein, putative, expressed
							716819	718014	LOC_Os06g02250	MYB family transcription factor, putative, expressed
							724962	730238	LOC_Os06g02260	callose synthase, putative, expressed
							750408	750845	LOC_Os06g02270	expressed protein
							754703	755110	LOC_Os06g02280	expressed protein
							776289	776690	LOC_Os06g02320	expressed protein
							777222	779783	LOC_Os06g02330	expressed protein
							779995	782325	LOC_Os06g02340	OsFBX183 - F-box domain containing protein, expressed
							782721	783179	LOC_Os06g02350	S-phase kinase-associated protein 1A, putative, expressed
							786863	787613	LOC_Os06g02360	Skp1 family, dimerisation domain containing protein, expressed
							796310	800812	LOC_Os06g02370	expressed protein
							811034	816534	LOC_Os06g02380	T-complex protein, putative, expressed
							819373	820356	LOC_Os06g02390	ADP-ribosylation factor 1, putative, expressed
							825521	829063	LOC_Os06g02400	OsFBO18 - F-box and other domain containing protein, expressed
							828716	830761	LOC_Os06g02410	expressed protein
							832537	834915	LOC_Os06g02420	ATOZI1, putative, expressed
							835596	839193	LOC_Os06g02430	expressed protein
							840884	844185	LOC_Os06g02440	expressed protein
							846526	847133	LOC_Os06g02450	expressed protein
							850897	852288	LOC_Os06g02460	expressed protein
							854044	854353	LOC_Os06g02470	ATOZI1, putative, expressed
							855810	858004	LOC_Os06g02480	expressed protein
							860905	862569	LOC_Os06g02490	acyl CoA binding protein, putative, expressed
							864273	866968	LOC_Os06g02500	superoxide dismutase, chloroplast, putative, expressed
							867364	869824	LOC_Os06g02510	ribosomal protein L13, putative, expressed
							871774	875187	LOC_Os06g02520	interacting protein of DMI3, putative, expressed
							875372	876367	LOC_Os06g02530	expressed protein
							876842	880535	LOC_Os06g02540	expressed protein
							885830	892703	LOC_Os06g02550	CPuORF21 - conserved peptide uORF-containing transcript, expressed
							887898	891872	LOC_Os06g02555	expressed protein
							893102	896376	LOC_Os06g02560	growth-regulating factor, putative, expressed
							902497	907096	LOC_Os06g02570	syntaxin, putative, expressed
							908485	910322	LOC_Os06g02580	high-affinity nickel-transport family protein, putative, expressed
							913779	921282	LOC_Os06g02590	DUF1336 domain containing protein, expressed
							922216	925282	LOC_Os06g02600	DAG protein, chloroplast precursor, putative, expressed
							925432	926153	LOC_Os06g02610	folic acid binding protein, putative, expressed
							927338	932583	LOC_Os06g02620	chaperone protein dnaJ, putative, expressed
							937166	940108	LOC_Os06g02640	ripening-related protein precursor, putative, expressed
							952807	953277	LOC_Os06g02670	expressed protein
							959781	962221	LOC_Os06g02680	expressed protein
							963220	963905	LOC_Os06g02690	expressed protein
							971745	974332	LOC_Os06g02710	expressed protein
							978316	979809	LOC_Os06g02730	aspartic proteinase nepenthesin-2 precursor, putative, expressed
							1003543	1006229	LOC_Os06g02760	expressed protein
qFe6.2	LBS_V, SDW_V	6	1.61-1.93	1777372	1617372	1937372	1613664	1620183	LOC_Os06g03980	expressed protein
							1629717	1633629	LOC_Os06g03990	aminotransferase, classes I and II, domain containing protein, expressed
							1635096	1636029	LOC_Os06g04000	peptidyl-prolyl cis-trans isomerase, putative, expressed
							1636524	1640860	LOC_Os06g04010	GAGA-binding protein, putative, expressed
							1642214	1643800	LOC_Os06g04020	histone H1, putative, expressed
							1645414	1646326	LOC_Os06g04030	histone H3, putative, expressed
							1648617	1654300	LOC_Os06g04040	WD domain, G-beta repeat domain containing protein, expressed
							1667929	1670634	LOC_Os06g04060	expressed protein
							1674045	1677406	LOC_Os06g04070	pyridoxal-dependent decarboxylase protein, putative, expressed
							1691885	1694140	LOC_Os06g04080	glycosyl hydrolases family 17, putative, expressed
							1699371	1702859	LOC_Os06g04090	no apical meristem protein, putative, expressed
							1723575	1725392	LOC_Os06g04120	hypothetical protein
							1728003	1729996	LOC_Os06g04130	lung seven transmembrane domain containing protein, putative, expressed
							1731813	1732565	LOC_Os06g04140	expressed protein
							1733935	1735135	LOC_Os06g04150	magnesium-protoporphyrin O-methyltransferase, putative, expressed
							1736723	1742581	LOC_Os06g04169	hydrolase, alpha/beta fold family domain containing protein, expressed
							1758960	1760884	LOC_Os06g04190	rad1, putative, expressed
							1761433	1762875	LOC_Os06g04195	expressed protein
							1765625	1770656	LOC_Os06g04200	starch synthase, putative, expressed
							1776869	1777165	LOC_Os06g04210	expressed protein
							1780472	1781052	LOC_Os06g04220	expressed protein
							1784311	1784827	LOC_Os06g04230	expressed protein
							1785159	1785889	LOC_Os06g04240	expressed protein
							1789836	1791394	LOC_Os06g04250	phosphate-induced protein 1 conserved region domain containing protein, expressed
							1808766	1812362	LOC_Os06g04270	transketolase, chloroplast precursor, putative, expressed
							1816175	1819804	LOC_Os06g04280	3-phosphoshikimate 1-carboxyvinyltransferase, chloroplast precursor, putative, expressed
							1820084	1822078	LOC_Os06g04290	S10/S20 domain containing ribosomal protein, putative, expressed
							1822766	1826383	LOC_Os06g04300	tRNA 2-phosphotransferase 1, putative, expressed
							1828169	1831736	LOC_Os06g04310	expressed protein
							1838557	1842840	LOC_Os06g04330	expressed protein
							1844953	1848753	LOC_Os06g04340	expressed protein
							1849923	1853898	LOC_Os06g04350	expressed protein
							1856820	1861053	LOC_Os06g04360	expressed protein
							1864515	1868211	LOC_Os06g04370	expressed protein
							1872634	1875911	LOC_Os06g04380	aminomethyltransferase, putative, expressed
							1876599	1880339	LOC_Os06g04390	expressed protein
							1880536	1891125	LOC_Os06g04399	hypersensitive-induced reaction protein 4, putative, expressed
							1891151	1892188	LOC_Os06g04410	expressed protein
							1893929	1894306	LOC_Os06g04420	lipoxygenase 4, putative
							1897433	1897852	LOC_Os06g04430	expressed protein
							1899594	1900625	LOC_Os06g04440	expressed protein
							1900866	1909008	LOC_Os06g04450	Sec1 family transport protein, putative, expressed
							1909663	1913030	LOC_Os06g04460	hypersensitive-induced response protein, putative, expressed
							1914141	1918036	LOC_Os06g04470	expressed protein
							1922429	1923594	LOC_Os06g04480	expressed protein
							1924873	1925298	LOC_Os06g04490	expressed protein
							1927256	1930883	LOC_Os06g04500	cornichon protein, putative, expressed
							1931296	1936372	LOC_Os06g04510	enolase, putative, expressed
qFe6.3	RFW_V	6	9.86-10.18	10026825	9866825	10186825	9870662	9872417	LOC_Os06g17020	anthocyanin 3-O-beta-glucosyltransferase, putative, expressed
							9889299	9889718	LOC_Os06g17050	expressed protein
							9910738	9911844	LOC_Os06g17090	UDP-glycosyltransferase, putative, expressed
							9916482	9916953	LOC_Os06g17110	glycosyltransferase, putative, expressed
							9921138	9922589	LOC_Os06g17120	UDP-glucoronosyl and UDP-glucosyl transferase domain containing protein, expressed
							9934711	9934952	LOC_Os06g17130	expressed protein
							9938311	9939804	LOC_Os06g17140	UDP-glucoronosyl and UDP-glucosyl transferase domain containing protein, expressed
							9974991	9976880	LOC_Os06g17220	UDP-glycosyltransferase, putative, expressed
							9991833	9993305	LOC_Os06g17250	anthocyanidin 3-O-glucosyltransferase, putative, expressed
							9996771	9998385	LOC_Os06g17260	UDP-glucoronosyl and UDP-glucosyl transferase domain containing protein, expressed
							10000557	10000838	LOC_Os06g17270	expressed protein
							10003546	10007033	LOC_Os06g17280	PHD-finger family protein, expressed
							10009623	10013501	LOC_Os06g17285	protein kinase, putative, expressed
							10013741	10017979	LOC_Os06g17290	phosphatidylinositol 3- and 4-kinase family protein, putative, expressed
							10023891	10024124	LOC_Os06g17300	hypothetical protein
							10082202	10087094	LOC_Os06g17390	auxin-independent growth promoter protein, putative, expressed
							10096790	10097167	LOC_Os06g17400	expressed protein
							10101312	10102739	LOC_Os06g17410	dof zinc finger domain containing protein, putative, expressed
							10108396	10108659	LOC_Os06g17430	expressed protein
							10120875	10124422	LOC_Os06g17440	microtubule-associated protein, putative, expressed
							10126748	10127412	LOC_Os06g17450	expressed protein
							10131033	10131804	LOC_Os06g17460	fasciclin domain containing protein, expressed
							10135168	10135608	LOC_Os06g17470	expressed protein
							10137823	10138875	LOC_Os06g17480	histone-like transcription factor and archaeal histone, putative, expressed
							10146841	10149402	LOC_Os06g17490	expressed protein
							10149826	10152292	LOC_Os06g17500	expressed protein
							10155243	10156768	LOC_Os06g17510	expressed protein
							10172849	10173652	LOC_Os06g17540	expressed protein
							10184016	10185176	LOC_Os06g17560	cadmium tolerance factor, putative, expressed
qFe6.4	SDW_S	6	13.43-13.75	13599134	13439134	13759134	13439148	13439922	LOC_Os06g23030	ZF-HD protein dimerisation region containing protein, expressed
							13440852	13442506	LOC_Os06g23040	expressed protein
							13444113	13444616	LOC_Os06g23050	expressed protein
							13447099	13447755	LOC_Os06g23060	DEFL11 - Defensin and Defensin-like DEFL family
							13472782	13473249	LOC_Os06g23100	expressed protein
							13476487	13485209	LOC_Os06g23114	copper methylamine oxidase precursor, putative, expressed
							13498672	13501214	LOC_Os06g23140	copper methylamine oxidase precursor, putative, expressed
							13510344	13510755	LOC_Os06g23150	hypothetical protein
							13514667	13521729	LOC_Os06g23160	bacterial transferase hexapeptide domain containing protein, expressed
							13538870	13540416	LOC_Os06g23180	expressed protein
							13541654	13544834	LOC_Os06g23190	receptor-like protein kinase 5 precursor, putative, expressed
							13554710	13555313	LOC_Os06g23210	ribosomal protein L30 containing protein, expressed
							13557094	13559144	LOC_Os06g23220	GRF zinc finger family protein, expressed
							13584733	13591992	LOC_Os06g23274	zinc finger, C3HC4 type, domain containing protein, expressed
							13601951	13604917	LOC_Os06g23290	phosphatidylinositol 3- and 4-kinase family protein, putative, expressed
							13610067	13610641	LOC_Os06g23300	expressed protein
							13616319	13616866	LOC_Os06g23310	expressed protein
							13622966	13623430	LOC_Os06g23330	expressed protein
							13630101	13631415	LOC_Os06g23350	late embryogenesis abundant protein D-34, putative, expressed
							13631703	13632940	LOC_Os06g23360	LTPL70 - Protease inhibitor/seed storage/LTP family protein precursor, expressed
							13635895	13640070	LOC_Os06g23370	expressed protein
							13647634	13648352	LOC_Os06g23380	IQ calmodulin-binding motif family protein, putative, expressed
							13649910	13652229	LOC_Os06g23390	IQ calmodulin-binding motif family protein, putative, expressed
							13669056	13671846	LOC_Os06g23410	expressed protein
							13674054	13676418	LOC_Os06g23420	exostosin family domain containing protein, expressed
							13677506	13681875	LOC_Os06g23430	signal recognition particle 19 kDa protein, putative, expressed
							13685422	13686180	LOC_Os06g23440	eukaryotic translation initiation factor 1A, putative, expressed
							13690553	13697926	LOC_Os06g23460	KH domain containing protein, putative, expressed
							13699712	13700325	LOC_Os06g23470	hypothetical protein
							13701072	13701446	LOC_Os06g23480	expressed protein
							13704784	13722973	LOC_Os06g23504	DTW domain containing protein, putative, expressed
							13738447	13739456	LOC_Os06g23540	expressed protein
							13743329	13745442	LOC_Os06g23560	anthocyanidin 5,3-O-glucosyltransferase, putative, expressed
							13750549	13751946	LOC_Os06g23570	expressed protein
							13755124	13755576	LOC_Os06g23590	expressed protein
qFe6.5	SFW_S	6	23.04-23.36	23203138	23043138	23363138	23049803	23052316	LOC_Os06g38830	receptor-like protein kinase precursor, putative, expressed
							23057309	23057584	LOC_Os06g38850	expressed protein
							23066609	23068151	LOC_Os06g38870	expressed protein
							23069888	23070145	LOC_Os06g38880	hypothetical protein
							23087238	23088194	LOC_Os06g38910	expressed protein
							23094018	23097524	LOC_Os06g38930	leucine-rich repeat receptor protein kinase EXS precursor, putative, expressed
							23098857	23102037	LOC_Os06g38940	RMD5 homolog A, putative, expressed
							23105225	23113098	LOC_Os06g38950	ABC transporter, ATP-binding protein, putative, expressed
							23119059	23122451	LOC_Os06g38960	expressed protein
							23131644	23136961	LOC_Os06g38970	expressed protein
							23135703	23141103	LOC_Os06g38980	polyadenylate-binding protein, putative, expressed
							23144699	23148851	LOC_Os06g38990	receptor-like protein kinase 2 precursor, putative, expressed
							23156209	23156631	LOC_Os06g39000	expressed protein
							23157561	23158460	LOC_Os06g39010	expressed protein
							23172469	23173143	LOC_Os06g39030	expressed protein
							23181234	23184507	LOC_Os06g39040	dehydrogenase/reductase SDR family member 12, putative, expressed
							23185057	23186296	LOC_Os06g39050	syntaxin, putative, expressed
							23187192	23189067	LOC_Os06g39060	glucan endo-1,3-beta-glucosidase precursor, putative, expressed
							23196356	23198035	LOC_Os06g39070	UDP-glucoronosyl and UDP-glucosyl transferase, putative, expressed
							23204560	23206053	LOC_Os06g39080	UDP-glucoronosyl and UDP-glucosyl transferase domain containing protein, expressed
							23217723	23217995	LOC_Os06g39100	expressed protein
							23227135	23228392	LOC_Os06g39110	expressed protein
							23232523	23233878	LOC_Os06g39120	expressed protein
							23237934	23238370	LOC_Os06g39130	hypothetical protein
							23241322	23243266	LOC_Os06g39140	hemoglobin-like protein HbO, putative, expressed
							23277560	23279017	LOC_Os06g39200	expressed protein
							23289524	23292315	LOC_Os06g39230	aldehyde dehydrogenase, putative, expressed
							23293234	23294078	LOC_Os06g39240	endothelial differentiation-related factor 1, putative, expressed
							23303668	23307061	LOC_Os06g39260	solute carrier family 35 member B1, putative, expressed
							23310213	23311951	LOC_Os06g39270	UDP-glucoronosyl and UDP-glucosyl transferase domain containing protein, expressed
							23316095	23316869	LOC_Os06g39290	expressed protein
							23333337	23335038	LOC_Os06g39330	UDP-glucoronosyl and UDP-glucosyl transferase domain containing protein, expressed
							23343928	23350820	LOC_Os06g39344	enoyl-CoA hydratase/isomerase family protein, putative, expressed
qFe7.1	SDW_S	7	17.30-17.64	17473450	17303450	17643450	17334935	17335399	LOC_Os07g29530	expressed protein
							17361537	17362196	LOC_Os07g29560	expressed protein
							17375527	17375910	LOC_Os07g29580	expressed protein
							17400349	17403101	LOC_Os07g29600	zinc finger, C3HC4 type, domain containing protein, expressed
							17404312	17409846	LOC_Os07g29610	PQ loop repeat domain containing protein, expressed
							17410023	17413849	LOC_Os07g29620	OsSCP39 - Putative Serine Carboxypeptidase homologue, expressed
							17421301	17425456	LOC_Os07g29630	SNF7 domain containing protein, putative, expressed
							17426381	17429427	LOC_Os07g29640	expressed protein
							17439544	17439834	LOC_Os07g29660	expressed protein
							17445107	17449756	LOC_Os07g29684	hypothetical protein
							17454047	17455243	LOC_Os07g29700	expressed protein
							17462394	17462642	LOC_Os07g29710	expressed protein
							17471134	17472072	LOC_Os07g29720	expressed protein
							17490699	17493026	LOC_Os07g29750	glycosyl hydrolases family 16, putative, expressed
							17496502	17498225	LOC_Os07g29760	cysteine proteinase A494 precursor, putative, expressed
							17498648	17508816	LOC_Os07g29770	zinc finger protein, putative, expressed
							17505856	17508816	LOC_Os07g29780	ATROPGEF7/ROPGEF7, putative, expressed
							17514082	17520851	LOC_Os07g29794	calmodulin binding heat shock protein, putative, expressed
							17524037	17528680	LOC_Os07g29810	disease resistant protein, identical, putative, expressed
							17529552	17535086	LOC_Os07g29820	NBS-LRR disease resistance protein, putative, expressed
							17538877	17539370	LOC_Os07g29830	ankyrin repeat domain containing protein, expressed
							17569510	17572525	LOC_Os07g29860	ankyrin repeat family protein, putative, expressed
							17611407	17611978	LOC_Os07g29920	hypothetical protein
							17627232	17628713	LOC_Os07g29940	expressed protein
							17635162	17636023	LOC_Os07g29950	expressed protein
							17640723	17643252	LOC_Os07g29960	cytochrome P450, putative, expressed
qFe9.1	RDW_V	9	6.92-7.09	6928295	6808295	7048295	6807908	6810609	LOC_Os09g12060	expressed protein
							6873236	6874621	LOC_Os09g12150	OsFBX310 - F-box domain containing protein, expressed
							6897777	6898156	LOC_Os09g12200	expressed protein
							6918070	6918850	LOC_Os09g12210	hypothetical protein
							6947839	6951237	LOC_Os09g12230	ubiquitin-conjugating enzyme, putative, expressed
							6954941	6959667	LOC_Os09g12240	serine/threonine-protein kinase BRI1-like 1 precursor, putative, expressed
							6975494	6978083	LOC_Os09g12250	expressed protein
							6988163	6988744	LOC_Os09g12260	expressed protein
							6990893	6994473	LOC_Os09g12270	peptidyl-prolyl cis-trans isomerase, FKBP-type, putative, expressed
							6995049	7009516	LOC_Os09g12290	bifunctional aspartokinase/homoserine dehydrogenase, chloroplast precursor, putative, expressed
							7015998	7016707	LOC_Os09g12300	serine/threonine-protein kinase NAK, putative, expressed
							7017623	7020985	LOC_Os09g12310	ubiquitin-conjugating enzyme domain containing protein, expressed
							7045390	7054384	LOC_Os09g12350	expressed protein
qFe9.2	LBS_V	9		8711616	8591616	8831616	8590518	8592972	LOC_Os09g14520	integral membrane protein, putative, expressed
							8594721	8597310	LOC_Os09g14530	hAT dimerisation domain-containing protein, putative
							8603462	8609274	LOC_Os09g14540	protein phosphatase 2C, putative, expressed
							8613403	8618111	LOC_Os09g14550	RNA recognition motif containing protein, putative, expressed
							8623667	8626180	LOC_Os09g14560	expressed protein
							8629025	8629738	LOC_Os09g14570	tropinone reductase, putative, expressed
							8630075	8633198	LOC_Os09g14580	protein kinase domain containing protein, expressed
							8636424	8641335	LOC_Os09g14590	proteasome maturation factor UMP1 family protein, expressed
							8644137	8646467	LOC_Os09g14600	peroxisomal membrane protein-related, putative, expressed
							8646683	8652037	LOC_Os09g14610	DCL2, putative, expressed
							8665902	8667873	LOC_Os09g14614	serine/arginine repetitive matrix protein 1, putative, expressed
							8682708	8684765	LOC_Os09g14640	expressed protein
							8689906	8691855	LOC_Os09g14660	legume lectins beta domain containing protein, putative, expressed
							8692191	8697573	LOC_Os09g14670	phosphoenolpyruvate carboxylase, putative, expressed
							8710149	8716892	LOC_Os09g14680	expressed protein
							8726763	8729680	LOC_Os09g14700	2-aminoethanethiol dioxygenase, putative, expressed
							8776044	8776421	LOC_Os09g14760	expressed protein
qFe9.3	SFW_S	9		20527426	20407426	20647426	20415501	20420475	LOC_Os09g35530	expressed protein
							20423239	20424705	LOC_Os09g35540	expressed protein
							20430448	20431921	LOC_Os09g35550	hypothetical protein
							20434450	20435065	LOC_Os09g35560	expressed protein
							20436466	20439916	LOC_Os09g35570	expressed protein
							20450719	20451217	LOC_Os09g35580	expressed protein
							20457090	20457500	LOC_Os09g35590	expressed protein
							20469822	20471447	LOC_Os09g35600	MATE domain containing protein, expressed
							20485716	20486552	LOC_Os09g35620	expressed protein
							20494054	20496911	LOC_Os09g35630	BAG domain-containing protein, putative, expressed
							20500761	20501048	LOC_Os09g35640	expressed protein
							20519235	20522576	LOC_Os09g35670	expressed protein
							20522699	20525471	LOC_Os09g35680	OsFBX339 - F-box domain containing protein, expressed
							20528479	20532250	LOC_Os09g35690	zinc RING finger protein, putative, expressed
							20534165	20534954	LOC_Os09g35700	LTPL45 - Protease inhibitor/seed storage/LTP family protein precursor, expressed
							20535270	20540244	LOC_Os09g35710	UBX domain-containing protein, putative, expressed
							20541751	20548192	LOC_Os09g35720	generative cell specific-1, putative, expressed
							20549805	20553307	LOC_Os09g35730	OsRhmbd16 - Putative Rhomboid homologue, expressed
							20557996	20559164	LOC_Os09g35740	expressed protein
							20560237	20561768	LOC_Os09g35750	expressed protein
							20567982	20574325	LOC_Os09g35760	homeobox and START domains containing protein, putative, expressed
							20587580	20588660	LOC_Os09g35780	BAP2, putative, expressed
							20591230	20595143	LOC_Os09g35790	HSF-type DNA-binding domain containing protein, expressed
							20600604	20603003	LOC_Os09g35800	UDP-glucose 4-epimerase, putative, expressed
							20605827	20609370	LOC_Os09g35810	NC domain-containing protein, putative, expressed
							20613388	20625866	LOC_Os09g35830	RNA recognition motif containing protein, putative, expressed
							20629717	20633528	LOC_Os09g35850	RNA recognition motif containing protein, putative, expressed
							20637825	20639769	LOC_Os09g35860	ras-related protein, putative, expressed
							20641465	20643139	LOC_Os09g35870	OsIAA26 - Auxin-responsive Aux/IAA gene family member, expressed
							20646397	20649993	LOC_Os09g35880	B-box zinc finger family protein, putative, expressed
qFe10.1	SFW_V	10		9982279	9872279	10092279	9879344	9880506	LOC_Os10g19342	IQ calmodulin-binding motif family protein, putative, expressed
							9883774	9885611	LOC_Os10g19820	expressed protein
							9895838	9897297	LOC_Os10g19850	expressed protein
							9907303	9917714	LOC_Os10g19860	XI-I, putative, expressed
							9920890	9931471	LOC_Os10g19880	alpha-1,2-fucosidase, putative, expressed
							9941278	9941956	LOC_Os10g19892	expressed protein
							9946709	9947213	LOC_Os10g19894	expressed protein
							9957415	9959380	LOC_Os10g19898	expressed protein
							9960579	9961128	LOC_Os10g19902	expressed protein
							9963958	9964501	LOC_Os10g19904	expressed protein
							9974284	9976307	LOC_Os10g19910	expressed protein
							9977558	9978064	LOC_Os10g19912	expressed protein
							9979310	9979730	LOC_Os10g19914	hypothetical protein
							9992320	9992760	LOC_Os10g19925	expressed protein
							10011969	10017330	LOC_Os10g19960	beta-galactosidase, putative, expressed
							10022541	10023354	LOC_Os10g19970	expressed protein
							10028498	10029726	LOC_Os10g19990	expressed protein
							10073222	10074228	LOC_Os10g20060	expressed protein
							10079391	10080648	LOC_Os10g20080	expressed protein
							10089450	10095059	LOC_Os10g20090	CSLH1 - cellulose synthase-like family H, expressed
qFe10.2	SDW_S	10		21099751	20989751	21209751	20990922	20992178	LOC_Os10g39330	Eukaryotic aspartyl protease domain containing protein, expressed
							20993816	20995009	LOC_Os10g39340	aspartic proteinase nepenthesin precursor, putative, expressed
							20997377	20998567	LOC_Os10g39350	aspartic proteinase nepenthesin, putative, expressed
							21003950	21005209	LOC_Os10g39360	aspartic proteinase nepenthesin precursor, putative, expressed
							21006049	21006632	LOC_Os10g39370	expressed protein
							21008520	21010089	LOC_Os10g39380	aspartic proteinase nepenthesin-1 precursor, putative, expressed
							21011789	21013213	LOC_Os10g39390	Eukaryotic aspartyl protease domain containing protein, expressed
							21016571	21018345	LOC_Os10g39400	expressed protein
							21019255	21019903	LOC_Os10g39410	Core histone H2A/H2B/H3/H4 domain containing protein, putative, expressed
							21027454	21032225	LOC_Os10g39420	CAMK_CAMK_like.8 - CAMK includes calcium/calmodulin depedent protein kinases, expressed
							21036241	21039131	LOC_Os10g39430	expressed protein
							21039601	21041304	LOC_Os10g39434	expressed protein
							21048271	21052794	LOC_Os10g39440	transporter family protein, putative, expressed
							21055132	21056519	LOC_Os10g39450	RING-H2 finger protein, putative, expressed
							21058117	21061300	LOC_Os10g39460	selenium-binding protein-like, putative, expressed
							21066304	21075081	LOC_Os10g39470	expressed protein
							21091977	21096662	LOC_Os10g39500	expressed protein
							21105109	21109039	LOC_Os10g39510	expressed protein
							21109457	21114148	LOC_Os10g39520	MLO domain containing protein, putative, expressed
							21126318	21130094	LOC_Os10g39540	protein phosphatase 2C, putative, expressed
							21133757	21138265	LOC_Os10g39550	MYB family transcription factor, putative, expressed
							21143691	21146902	LOC_Os10g39560	OsSCP47 - Putative Serine Carboxypeptidase homologue, expressed
							21154212	21156184	LOC_Os10g39570	expressed protein
							21162841	21163086	LOC_Os10g39590	ubiquitin family protein, putative, expressed
							21165265	21166634	LOC_Os10g39600	expressed protein
							21168491	21169232	LOC_Os10g39610	expressed protein
							21169334	21174587	LOC_Os10g39620	ubiquitin family protein, putative, expressed
							21179529	21181718	LOC_Os10g39640	expansin precursor, putative, expressed
							21189674	21191281	LOC_Os10g39660	expressed protein
							21199763	21204782	LOC_Os10g39670	protein kinase family protein, putative, expressed
							21205700	21207611	LOC_Os10g39680	CHIT14 - Chitinase family protein precursor, expressed
							21208372	21209511	LOC_Os10g39690	expressed protein
qFe11.1	LBS_V, FRW_V, SDW_V, SFW_V	11		10450719	10274596	10554596	10275790	10276068	LOC_Os11g18230	expressed protein
							10313397	10314092	LOC_Os11g18300	expressed protein
							10321829	10322647	LOC_Os11g18310	cycloartenol synthase, putative
							10329701	10339334	LOC_Os11g18320	expressed protein
							10342267	10342488	LOC_Os11g18340	cycloartenol synthase, putative, expressed
							10360632	10376611	LOC_Os11g18366	cycloartenol synthase, putative, expressed
							10379146	10380076	LOC_Os11g18382	expressed protein
							10416519	10417636	LOC_Os11g18470	expressed protein
							10427910	10430767	LOC_Os11g18500	hypothetical protein
							10474864	10477749	LOC_Os11g18570	cytochrome P450, putative, expressed
							10515999	10516337	LOC_Os11g18630	expressed protein
							10538027	10539355	LOC_Os11g18660	expressed protein
							10548638	10556200	LOC_Os11g18670	ubiquitin family protein, putative, expressed
qFe11.2	Fv/Fm_V	11		22061597	21921597	22201597	21920159	21923345	LOC_Os11g37130	mttA/Hcf106 family protein, putative, expressed
							21925866	21928146	LOC_Os11g37140	expressed protein
							21966870	21969203	LOC_Os11g37190	allergen-related, putative, expressed
							21982349	21986444	LOC_Os11g37200	transmembrane BAX inhibitor motif-containing protein, putative, expressed
							21986648	21990350	LOC_Os11g37210	MTN26L5 - MtN26 family protein precursor, expressed
							21991574	21994240	LOC_Os11g37230	zinc finger, C3HC4 type domain containing protein, expressed
							21999678	22001569	LOC_Os11g37250	hypothetical protein
							22003368	22010520	LOC_Os11g37260	SEY1, putative, expressed
							22011917	22013643	LOC_Os11g37270	AMBP1 - Antimicrobial peptide MBP-1 family protein precursor, expressed
							22016848	22018539	LOC_Os11g37280	LTPL68 - Protease inhibitor/seed storage/LTP family protein precursor, expressed
							22025760	22029748	LOC_Os11g37300	OsFBDUF53 - F-box and DUF domain containing protein, expressed
							22032819	22034099	LOC_Os11g37310	expressed protein
							22038252	22039017	LOC_Os11g37320	LTPL79 - Protease inhibitor/seed storage/LTP family protein precursor, putative, expressed
							22040368	22044971	LOC_Os11g37330	pentatricopeptide repeat domain containing protein, putative, expressed
							22045646	22046842	LOC_Os11g37340	OsFBX426 - F-box domain containing protein, expressed
							22052568	22053197	LOC_Os11g37360	expressed protein
							22055065	22055457	LOC_Os11g37370	expressed protein
							22061627	22061953	LOC_Os11g37380	expressed protein
							22068104	22070409	LOC_Os11g37390	OsFBDUF54 - F-box and DUF domain containing protein, expressed
							22090454	22090687	LOC_Os11g37410	expressed protein
							22130906	22131124	LOC_Os11g37480	expressed protein
							22134433	22135219	LOC_Os11g37490	expressed protein
							22139918	22143879	LOC_Os11g37510	ribosomal protein L4, putative, expressed
							22150225	22155604	LOC_Os11g37520	BTBT3 - Bric-a-Brac, Tramtrack, Broad Complex BTB domain with tetratricopeptide repeats, expressed
							22156557	22158706	LOC_Os11g37530	expressed protein
							22159509	22173475	LOC_Os11g37540	protein phosphatase 2C, putative, expressed
							22173476	22174756	LOC_Os11g37550	OsCML6 - Calmodulin-related calcium sensor protein, expressed
							22175492	22178883	LOC_Os11g37560	expressed protein
							22181152	22181556	LOC_Os11g37570	expressed protein
							22186464	22187684	LOC_Os11g37580	expressed protein
							22199410	22202646	LOC_Os11g37610	expressed protein
qFe11.3	Fv/Fm_V	11		22936441	22796441	23076441	22799288	22802116	LOC_Os11g38480	NBS-LRR type disease resistance protein, putative, expressed
							22816581	22817823	LOC_Os11g38500	OsFBDUF62 - F-box and DUF domain containing protein, expressed
							22820362	22820654	LOC_Os11g38510	expressed protein
							22823283	22827625	LOC_Os11g38520	expressed protein
							22862447	22867268	LOC_Os11g38580	NBS-LRR type disease resistance protein, putative, expressed
							22869638	22870198	LOC_Os11g38590	expressed protein
							22872163	22872591	LOC_Os11g38600	TruB family pseudouridylate synthase, putative, expressed
							22876399	22884547	LOC_Os11g38610	expressed protein
							22887402	22892035	LOC_Os11g38620	expressed protein
							22900684	22908302	LOC_Os11g38630	expressed protein
							22910686	22917137	LOC_Os11g38640	expressed protein
							22925987	22928036	LOC_Os11g38650	UDP-glucoronosyl/UDP-glucosyl transferase, putative, expressed
							22957630	22958127	LOC_Os11g38680	expressed protein
							22973654	22974256	LOC_Os11g38710	expressed protein
							23053077	23053500	LOC_Os11g38765	expressed protein
							23060525	23061100	LOC_Os11g38780	EF hand family protein, putative
							23063495	23064576	LOC_Os11g38790	expressed protein
							23065945	23072824	LOC_Os11g38800	zinc finger family protein, putative, expressed
