# Supplementary material for: Determination of traits responding to iron toxicity stress at different stages and genome-wide association analysis for iron toxicity tolerance in rice (Oryza sativa L.)
Source: Front Plant Sci. 2022 Oct 6;13:994560. doi: 10.3389/fpls.2022.994560 (PMC9583542; doi:10.3389/fpls.2022.994560)
Supplement: Supplementary file 1 [file Data_Sheet_1.zip › Table S4.XLSX]

## Sheet: Sheet1
Table S4. Candidated in the QTL regions identified with GO names "response to abiotic stimulus" and "transporter activity"
QTL	Traits	Model	Putative Function	GOSlim ID	GO Name
qFe1.1	SH_S	LOC_Os01g71810	glycosyl hydrolases family 17, putative, expressed	GO:0009628	response to abiotic stimulus
		LOC_Os01g71820	glycosyl hydrolases family 17, putative, expressed	GO:0009628	response to abiotic stimulus
		LOC_Os01g71830	glycosyl hydrolases family 17, putative, expressed	GO:0009628	response to abiotic stimulus
		LOC_Os01g71860	glycosyl hydrolases family 17, putative, expressed	GO:0009628	response to abiotic stimulus
		LOC_Os01g71930	glycosyl hydrolases family 17 protein, expressed	GO:0009628	response to abiotic stimulus
		LOC_Os01g71990	pyrroline-5-carboxylate reductase, putative, expressed	GO:0009628	response to abiotic stimulus
		LOC_Os01g72100	OsCML10 - Calmodulin-related calcium sensor protein, expressed	GO:0009628	response to abiotic stimulus
qFe1.2	RDW_V	LOC_Os01g72430	NADPH quinone oxidoreductase, putative, expressed	GO:0009628	response to abiotic stimulus
		LOC_Os01g72460	NADPH quinone oxidoreductase, putative, expressed	GO:0009628	response to abiotic stimulus
qFe2.1	SFW_S	LOC_Os02g13830	osFTL13 FT-Like13 homologous to Flowering Locus T gene; contains Pfam profile PF01161: Phosphatidylethanolamine-binding protein, expressed	GO:0009628	response to abiotic stimulus
qFe3.1	Fv/Fm_S	LOC_Os03g21890	potassium transporter, putative, expressed	GO:0005215	transporter activity
		LOC_Os03g21950	fumarate hydratase, mitochondrial precursor, putative, expressed	GO:0009628	response to abiotic stimulus
		LOC_Os03g22200	nodulin MtN3 family protein, putative, expressed	GO:0005215	transporter activity
qFe3.2	SDW_S	LOC_Os03g48120	BTB/POZ domain containing protein, putative	GO:0009628	response to abiotic stimulus
		LOC_Os03g48180	peptide transporter PTR2, putative, expressed	GO:0009628	response to abiotic stimulus
		LOC_Os03g48180	peptide transporter PTR2, putative, expressed	GO:0005215	transporter activity
qFe3.3	SFW_V	LOC_Os03g50480	phosphoglucomutase, putative, expressed	GO:0009628	response to abiotic stimulus
		LOC_Os03g50550	STE_MEK_ste7_MAP2K.7 - STE kinases include homologs to sterile 7, sterile 11 and sterile 20 from yeast, expressed	GO:0009628	response to abiotic stimulus
qFe3.4	SH_S	LOC_Os03g58280	expressed protein	GO:0009628	response to abiotic stimulus
		LOC_Os03g58350	OsIAA14 - Auxin-responsive Aux/IAA gene family member, expressed	GO:0009628	response to abiotic stimulus
		LOC_Os03g58390	zinc finger, C3HC4 type domain containing protein, expressed	GO:0009628	response to abiotic stimulus
		LOC_Os03g58540	spo0B-associated GTP-binding protein, putative, expressed	GO:0009628	response to abiotic stimulus
		LOC_Os03g58600	PAZ domain containing protein, putative, expressed	GO:0009628	response to abiotic stimulus
qFe4.1	RFW_V	LOC_Os04g38410	chlorophyll A-B binding protein, putative, expressed	GO:0009628	response to abiotic stimulus
		LOC_Os04g38570	multidrug resistance protein, putative, expressed	GO:0009628	response to abiotic stimulus
		LOC_Os04g38570	multidrug resistance protein, putative, expressed	GO:0005215	transporter activity
		LOC_Os04g38660	transmembrane amino acid transporter protein, putative, expressed	GO:0005215	transporter activity
		LOC_Os04g38670	amino acid transporter family protein, putative, expressed	GO:0005215	transporter activity
		LOC_Os04g38680	transmembrane amino acid transporter protein, putative, expressed	GO:0005215	transporter activity
qFe4.2	SDW_S	LOC_Os04g59440	chlorophyll A-B binding protein, putative, expressed	GO:0009628	response to abiotic stimulus
		LOC_Os04g59450	CAMK_CAMK_like.28 - CAMK includes calcium/calmodulin depedent protein kinases, expressed	GO:0009628	response to abiotic stimulus
		LOC_Os04g59480	POT family protein, expressed	GO:0005215	transporter activity
		LOC_Os04g59494	transportin-2, putative, expressed	GO:0005215	transporter activity
		LOC_Os04g59550	phosphate/phosphate translocator, putative, expressed	GO:0005215	transporter activity
qFe5.1	SFW_S	LOC_Os05g08810	phosphatidylinositol 3-kinase, root isoform, putative, expressed	GO:0009628	response to abiotic stimulus
		LOC_Os05g08960	ubiquitin-conjugating enzyme, putative, expressed	GO:0009628	response to abiotic stimulus
qFe5.2	RDW_V, SDW_V	LOC_Os05g16660	WD domain, G-beta repeat domain containing protein, expressed	GO:0009628	response to abiotic stimulus
qFe5.3	SDW_S	LOC_Os05g30800	26S proteasome non-ATPase regulatory subunit 14, putative, expressed	GO:0009628	response to abiotic stimulus
		LOC_Os05g31000	nascent polypeptide-associated complex subunit alpha, putative, expressed	GO:0009628	response to abiotic stimulus
		LOC_Os05g32900	hexose carrier protein HEX6, putative	GO:0005215	transporter activity
qFe5.4	LBS_V	LOC_Os05g33020	preprotein translocase subunit secY, putative, expressed	GO:0005215	transporter activity
		LOC_Os05g33050	ABTB1 - Armadillo repeats with a Bric-a-Brac, Tramtrack, Broad Complex BTB domain, expressed	GO:0009628	response to abiotic stimulus
		LOC_Os05g33100	endo-1,3;1,4-beta-D-glucanase precursor, putative, expressed	GO:0009628	response to abiotic stimulus
		LOC_Os05g33110	endo-1,3;1,4-beta-D-glucanase precursor, putative, expressed	GO:0009628	response to abiotic stimulus
qFe5.5	RFW_V	LOC_Os05g34170	tubulin/FtsZ domain containing protein, putative, expressed	GO:0009628	response to abiotic stimulus
		LOC_Os05g34290	glutathione gamma-glutamylcysteinyltransferase 1, putative, expressed	GO:0005215	transporter activity
qFe6.1	SH_S	LOC_Os06g02380	T-complex protein, putative, expressed	GO:0009628	response to abiotic stimulus
		LOC_Os06g02490	acyl CoA binding protein, putative, expressed	GO:0009628	response to abiotic stimulus
		LOC_Os06g02500	superoxide dismutase, chloroplast, putative, expressed	GO:0009628	response to abiotic stimulus
		LOC_Os06g02580	high-affinity nickel-transport family protein, putative, expressed	GO:0005215	transporter activity
qFe6.2	LBS_V, SDW_V	LOC_Os06g04020	histone H1, putative, expressed	GO:0009628	response to abiotic stimulus
		LOC_Os06g04070	pyridoxal-dependent decarboxylase protein, putative, expressed	GO:0009628	response to abiotic stimulus
		LOC_Os06g04250	phosphate-induced protein 1 conserved region domain containing protein, expressed	GO:0009628	response to abiotic stimulus
		LOC_Os06g04450	Sec1 family transport protein, putative, expressed	GO:0005215	transporter activity
		LOC_Os06g04510	enolase, putative, expressed	GO:0009628	response to abiotic stimulus
qFe6.3	RFW_V	LOC_Os06g17440	microtubule-associated protein, putative, expressed	GO:0009628	response to abiotic stimulus
qFe6.5	SFW_S	LOC_Os06g38950	ABC transporter, ATP-binding protein, putative, expressed	GO:0005215	transporter activity
		LOC_Os06g39140	hemoglobin-like protein HbO, putative, expressed	GO:0005215	transporter activity
		LOC_Os06g39240	endothelial differentiation-related factor 1, putative, expressed	GO:0009628	response to abiotic stimulus
		LOC_Os06g39260	solute carrier family 35 member B1, putative, expressed	GO:0005215	transporter activity
qFe7.1	SDW_S	LOC_Os07g29600	zinc finger, C3HC4 type, domain containing protein, expressed	GO:0009628	response to abiotic stimulus
		LOC_Os09g06499	sulfate transporter 4.1, chloroplast precursor, putative, expressed	GO:0005215	transporter activity
qFe9.3	SFW_S	LOC_Os09g35600	MATE domain containing protein, expressed	GO:0005215	transporter activity
		LOC_Os09g35760	homeobox and START domains containing protein, putative, expressed	GO:0009628	response to abiotic stimulus
qFe10.2	SDW_S	LOC_Os10g39440	transporter family protein, putative, expressed	GO:0005215	transporter activity
qFe11.2	Fv/Fm_V	LOC_Os11g37130	mttA/Hcf106 family protein, putative, expressed	GO:0005215	transporter activity
